# Supplementary material for: (2R,3aR,4S,7R,7aS,9R,10aR,11S,14R,14aS)-rel-3a,4,7,7a,10a,11,14,14a-Octa­hydro-4,14:7,11-diep­oxy-2,9-propanona­phtho[1,2-f:5,6-f′]diisoindole-1,3,8,10-tetrone (9CI): a cyclo­phane derived from naphtho[1,2-c:5,6-c]difuran
Source: Acta Crystallogr Sect E Struct Rep Online. 2008 Aug 30;64(Pt 9):o1837. doi: 10.1107/S1600536808025397 (PMC2960623; doi:10.1107/S1600536808025397)
Supplement: Supplementary file 1 [file e-64-o1837-sup1.cif]

##############################################################################
###                                                                        ###
###        Electronic paper (Acta Crystallographica Section E)             ###
###                                                                        ###
##############################################################################
#                                                                            #
# This CIF contains the data in a paper accepted for publication in Acta     #
# Crystallographica Section E. It conforms to the requirements of Notes      #
# for Authors for Section E, and has been peer reviewed under the auspices   #
# of the IUCr Commission on Journals.                                        #
#                                                                            #
# Full details of the Crystallographic Information File format               #
# are given in the paper "The Crystallographic Information File (CIF):       #
# a New Standard Archive File for Crystallography" by S. R. Hall, F. H.      #
# Allen and I. D. Brown [Acta Cryst. (1991), A47, 655-685].                  #
#                                                                            #
# The current version of the core CIF dictionary is obtainable from          #
# ftp://ftp.iucr.org/pub/cif_core.dic. The current version number is 2.4.    #
#                                                                            #
# Software is freely available for graphical display of the structure(s) in  #
# this CIF.  For information consult the CIF home page http://www.iucr.org/  #
# cif/home.html                                                              #
#                                                                            #
# This file may be used for bona fide research purposes within the           #
# scientific community so long as proper attribution is given to the journal # 
# article from which it was obtained.                                        #
#                                                                            #
##############################################################################
                                             
data_global
_audit_creation_method     SHELXL-97
_journal_date_recd_electronic     2008-07-31
_journal_date_accepted     2008-08-06
_journal_name_full     'Acta Crystallographica, Section E'
_journal_year     2008
_journal_volume     64
_journal_issue      9
_journal_page_first     o1837
_journal_page_last     o1837
_journal_paper_category     QO
_journal_coeditor_code     LH2675
_publ_contact_author
;
 'Dibble, Peter W.'
Department of Chemistry and Biochemistry
University of Lethbridge
Lethbridge
Alberta
Canada
T1K 3M4
;
_publ_contact_author_email     ' dibble@uleth.ca '
_publ_contact_author_fax     ' 403-329-2057 '
_publ_contact_author_phone     ' 403-329-2305 '
_publ_section_title
;\
(2<i>R</i>,3a<i>R</i>,4<i>S</i>,7<i>R</i>,7a<i>S</i>,9<i>R</i>,10a<i>R</i>,\
11<i>S</i>,14<i>R</i>,14a<i>S</i>)-<i>rel</i>-3a,4,7,7a,10a,11,14,14a-\
Octahydro-4,14:7,11-diepoxy-2,9-propanonaphtho[1,2-<i>f</i>:5,6-<i>f</i>']\
diisoindole-1,3,8,10-tetrone (9CI): a cyclophane derived from
naphtho[1,2-<i>c</i>:5,6-<i>c</i>]difuran
;
loop_
    _publ_author_name
    _publ_author_address
    'Thibault, Michelle E.'
;
Department of Chemistry and Biochemistry
University of Lethbridge
Lethbridge
Alberta
Canada T1K 3M4
;
    'Parvez, Masood'
;
Department of Chemistry
The University of Calgary
2500 University Drive NW
Calgary
Alberta
Canada  T2N 1N4
;
    'Dibble, Peter W.'
;
Department of Chemistry and Biochemistry
University of Lethbridge
Lethbridge
Alberta
Canada T1K 3M4
;
data_I
_chemical_name_systematic
;
(2<i>R</i>,3a<i>R</i>,4<i>S</i>,7<i>R</i>,7a<i>S</i>,9<i>R</i>,10a<i>R</i>,
11<i>S</i>,14<i>R</i>,14a<i>S</i>)-<i>rel</i>-3a,4,7,7a,10a,11,14,14a-
Octahydro-4,14:7,11-diepoxy-2,9-propanonaphtho[1,2-f:5,6-f']diisoindole-
1,3,8,10-tetrone
;
_chemical_name_common     ?
_chemical_formula_moiety     'C25 H18 N2 O6'
_chemical_formula_sum     'C25 H18 N2 O6'
_chemical_formula_iupac     'C25 H18 N2 O6'
_chemical_formula_weight     442.41
_chemical_melting_point     ?
_symmetry_cell_setting     'Tetragonal'
_symmetry_space_group_name_H-M     'P 42/n'
_symmetry_space_group_name_Hall     '-P 4bc'
loop_
    _symmetry_equiv_pos_as_xyz
    'x, y, z'
    '-x+1/2, -y+1/2, z'
    '-y, x+1/2, z+1/2'
    'y+1/2, -x, z+1/2'
    '-x, -y, -z'
    'x-1/2, y-1/2, -z'
    'y, -x-1/2, -z-1/2'
    '-y-1/2, x, -z-1/2'
_cell_length_a     21.635(9)
_cell_length_b     21.635(9)
_cell_length_c     8.262(2)
_cell_angle_alpha     90.00
_cell_angle_beta     90.00
_cell_angle_gamma     90.00
_cell_volume     3867(2)
_cell_formula_units_Z     8
_cell_measurement_reflns_used     3862
_cell_measurement_theta_min     1.0
_cell_measurement_theta_max     27.5
_cell_measurement_temperature     173(2)
_exptl_crystal_description     needle
_exptl_crystal_colour     colorless
_exptl_crystal_size_max     0.35
_exptl_crystal_size_mid     0.12
_exptl_crystal_size_min     0.12
_exptl_crystal_density_diffrn     1.520
_exptl_crystal_density_meas     ?
_exptl_crystal_density_method     'not measured'
_exptl_crystal_F_000     1840
_exptl_absorpt_coefficient_mu     0.110
_exptl_absorpt_correction_type     'multi-scan'
_exptl_absorpt_process_details     '(SORTAV; Blessing, 1997)'
_exptl_absorpt_correction_T_min     0.962
_exptl_absorpt_correction_T_max     0.987
_exptl_special_details
;
;
_diffrn_ambient_temperature     173(2)
_diffrn_radiation_type     MoK\a
_diffrn_radiation_wavelength     0.71073
_diffrn_radiation_source     'fine-focus sealed tube'
_diffrn_radiation_monochromator     graphite
_diffrn_measurement_device_type     'Nonius KappaCCD'
_diffrn_measurement_method     '\w and \f'
_diffrn_detector_area_resol_mean     ?
_diffrn_reflns_number     7455
_diffrn_reflns_av_R_equivalents     0.030
_diffrn_reflns_av_sigmaI/netI     0.056
_diffrn_reflns_theta_min     1.3
_diffrn_reflns_theta_max     27.5
_diffrn_reflns_theta_full     27.5
_diffrn_measured_fraction_theta_max     0.970
_diffrn_measured_fraction_theta_full     0.970
_diffrn_reflns_limit_h_min     -27
_diffrn_reflns_limit_h_max     28
_diffrn_reflns_limit_k_min     -19
_diffrn_reflns_limit_k_max     19
_diffrn_reflns_limit_l_min     -9
_diffrn_reflns_limit_l_max     10
_diffrn_standards_number     0
_diffrn_standards_interval_count     ?
_diffrn_standards_interval_time     ?
_diffrn_standards_decay_%     ?
_refine_special_details
;
Refinement of <i>F</i>^2^ against ALL reflections. The weighted <i>R</i>-factor
<i>wR</i> and goodness of fit <i>S</i> are based on <i>F</i>^2^, conventional
<i>R</i>-factors <i>R</i> are based on <i>F</i>, with <i>F</i> set to zero for
negative <i>F</i>^2^. The threshold expression of <i>F</i>^2^ >
\s(<i>F</i>^2^) is used only for calculating <i>R</i>-factors(gt) <i>etc</i>.
and is not relevant to the choice of reflections for refinement.
<i>R</i>-factors based on <i>F</i>^2^ are statistically about twice as large
as those based on <i>F</i>, and <i>R</i>- factors based on ALL data will be
even larger.
;
_reflns_number_total     4303
_reflns_number_gt     3077
_reflns_threshold_expression     'I>2\s(I)'
_refine_ls_structure_factor_coef     Fsqd
_refine_ls_matrix_type     full
_refine_ls_R_factor_all     0.069
_refine_ls_R_factor_gt     0.041
_refine_ls_wR_factor_gt     0.095
_refine_ls_wR_factor_ref     0.107
_refine_ls_goodness_of_fit_ref     1.02
_refine_ls_restrained_S_all     1.02
_refine_ls_number_reflns     4303
_refine_ls_number_parameters     298
_refine_ls_number_restraints     0
_refine_ls_hydrogen_treatment     constr
_refine_ls_weighting_scheme     calc
_refine_ls_weighting_details
         'calc w=1/[\s^2^(Fo^2^)+(0.0461P)^2^+0.9086P] where P=(Fo^2^+2Fc^2^)/3'
_atom_sites_solution_hydrogens     geom
_atom_sites_solution_primary     direct
_atom_sites_solution_secondary     difmap
_refine_ls_shift/su_max     0.000
_refine_ls_shift/su_mean     0.000
_refine_diff_density_max     0.19
_refine_diff_density_min     -0.18
_refine_ls_extinction_method     none
_refine_ls_extinction_coef     ?
loop_
    _atom_type_symbol
    _atom_type_description
    _atom_type_scat_dispersion_real
    _atom_type_scat_dispersion_imag
    _atom_type_scat_source
    'C' 'C' 0.0033 0.0016
                         'International Tables Vol C Tables 4.2.6.8 and 6.1.1.4'
    'H' 'H' 0.0000 0.0000
                         'International Tables Vol C Tables 4.2.6.8 and 6.1.1.4'
    'N' 'N' 0.0061 0.0033
                         'International Tables Vol C Tables 4.2.6.8 and 6.1.1.4'
    'O' 'O' 0.0106 0.0060
                         'International Tables Vol C Tables 4.2.6.8 and 6.1.1.4'
_computing_data_collection     'COLLECT (Hooft, 1998)'
_computing_cell_refinement     'DENZO (Otwinowski & Minor, 1997)'
_computing_data_reduction     'SCALEPACK (Otwinowski & Minor, 1997)'
_computing_structure_solution     'SAPI91 (Fan, 1991)'
_computing_structure_refinement     'SHELXL97 (Sheldrick, 2008)'
_computing_molecular_graphics     'ORTEP-3 for Windows (Farrugia, 1997)'
_computing_publication_material     'SHELXL97 (Sheldrick, 2008)'
loop_
    _atom_site_type_symbol
    _atom_site_label
    _atom_site_fract_x
    _atom_site_fract_y
    _atom_site_fract_z
    _atom_site_U_iso_or_equiv
    _atom_site_adp_type
    _atom_site_calc_flag
    _atom_site_refinement_flags
    _atom_site_occupancy
    _atom_site_disorder_assembly
    _atom_site_disorder_group
    O O1 0.22246(5) 0.13740(6) 0.23245(15) 0.0336(3) Uani d . 1 . .
    O O2 0.01829(5) 0.13616(6) 0.36524(14) 0.0309(3) Uani d . 1 . .
    O O3 0.16200(5) 0.15123(5) 0.75206(13) 0.0272(3) Uani d . 1 . .
    O O4 0.19993(5) -0.19809(5) 0.40461(14) 0.0273(3) Uani d . 1 . .
    O O5 0.22497(6) -0.07494(6) -0.02726(16) 0.0399(3) Uani d . 1 . .
    O O6 0.03367(5) -0.10018(6) 0.19059(15) 0.0328(3) Uani d . 1 . .
    N N1 0.11727(6) 0.13315(6) 0.26487(16) 0.0227(3) Uani d . 1 . .
    N N2 0.12520(6) -0.07665(6) 0.06537(16) 0.0244(3) Uani d . 1 . .
    C C1 0.17687(7) 0.14753(7) 0.3135(2) 0.0244(4) Uani d . 1 . .
    C C2 0.17425(7) 0.17364(7) 0.4820(2) 0.0235(4) Uani d . 1 . .
    H H2 0.1943 0.2152 0.4882 0.028 Uiso calc R 1 . .
    C C3 0.10474(7) 0.17687(7) 0.52369(19) 0.0236(4) Uani d . 1 . .
    H H3 0.0907 0.2203 0.5420 0.028 Uiso calc R 1 . .
    C C4 0.07282(7) 0.14768(7) 0.38054(19) 0.0232(4) Uani d . 1 . .
    C C5 0.19873(8) 0.12925(7) 0.6167(2) 0.0241(4) Uani d . 1 . .
    H H5 0.2445 0.1302 0.6339 0.029 Uiso calc R 1 . .
    C C6 0.10185(7) 0.13748(7) 0.68267(19) 0.0240(4) Uani d . 1 . .
    H H6 0.0657 0.1462 0.7546 0.029 Uiso calc R 1 . .
    C C7 0.11018(7) 0.07033(7) 0.63576(18) 0.0214(3) Uani d . 1 . .
    C C8 0.17119(7) 0.06510(7) 0.59077(18) 0.0205(3) Uani d . 1 . .
    C C9 0.19457(7) 0.01012(7) 0.52115(18) 0.0202(3) Uani d . 1 . .
    C C10 0.25447(7) 0.00473(8) 0.45215(19) 0.0241(4) Uani d . 1 . .
    H H10 0.2825 0.0384 0.4612 0.029 Uiso calc R 1 . .
    C C11 0.27291(7) -0.04800(8) 0.3725(2) 0.0254(4) Uani d . 1 . .
    H H11 0.3122 -0.0502 0.3214 0.030 Uiso calc R 1 . .
    C C12 0.23214(7) -0.09846(7) 0.36885(19) 0.0232(4) Uani d . 1 . .
    C C13 0.17471(7) -0.09597(7) 0.44037(19) 0.0208(3) Uani d . 1 . .
    C C14 0.15216(7) -0.04141(7) 0.51354(18) 0.0195(3) Uani d . 1 . .
    C C15 0.09034(7) -0.03480(7) 0.56703(18) 0.0212(3) Uani d . 1 . .
    H H15 0.0635 -0.0695 0.5644 0.025 Uiso calc R 1 . .
    C C16 0.06846(7) 0.02078(7) 0.62255(18) 0.0215(3) Uani d . 1 . .
    H H16 0.0262 0.0257 0.6513 0.026 Uiso calc R 1 . .
    C C17 0.23450(8) -0.16132(8) 0.2891(2) 0.0257(4) Uani d . 1 . .
    H H17 0.2769 -0.1769 0.2637 0.031 Uiso calc R 1 . .
    C C18 0.14564(7) -0.15878(7) 0.4099(2) 0.0244(4) Uani d . 1 . .
    H H18 0.1137 -0.1714 0.4910 0.029 Uiso calc R 1 . .
    C C19 0.18458(8) -0.10055(8) 0.04906(19) 0.0268(4) Uani d . 1 . .
    C C20 0.18801(7) -0.16089(8) 0.1424(2) 0.0263(4) Uani d . 1 . .
    H H20 0.1949 -0.1969 0.0688 0.032 Uiso calc R 1 . .
    C C21 0.12505(8) -0.16503(8) 0.2289(2) 0.0252(4) Uani d . 1 . .
    H H21 0.1045 -0.2056 0.2082 0.030 Uiso calc R 1 . .
    C C22 0.08744(8) -0.11216(8) 0.16359(19) 0.0246(4) Uani d . 1 . .
    C C23 0.10842(8) -0.01442(7) 0.01244(19) 0.0260(4) Uani d . 1 . .
    H H23A 0.0646 -0.0134 -0.0219 0.031 Uiso calc R 1 . .
    H H23B 0.1344 -0.0019 -0.0805 0.031 Uiso calc R 1 . .
    C C24 0.11844(8) 0.02956(8) 0.1539(2) 0.0275(4) Uani d . 1 . .
    H H24A 0.0920 0.0160 0.2451 0.033 Uiso calc R 1 . .
    H H24B 0.1620 0.0261 0.1896 0.033 Uiso calc R 1 . .
    C C25 0.10459(8) 0.09703(8) 0.1186(2) 0.0266(4) Uani d . 1 . .
    H H25A 0.1308 0.1118 0.0284 0.032 Uiso calc R 1 . .
    H H25B 0.0607 0.1019 0.0868 0.032 Uiso calc R 1 . .
loop_
    _atom_site_aniso_label
    _atom_site_aniso_U_11
    _atom_site_aniso_U_22
    _atom_site_aniso_U_33
    _atom_site_aniso_U_12
    _atom_site_aniso_U_13
    _atom_site_aniso_U_23
    O1 0.0261(7) 0.0423(8) 0.0323(7) 0.0000(5) 0.0082(5) 0.0044(5)
    O2 0.0228(7) 0.0364(7) 0.0334(7) -0.0002(5) -0.0026(5) 0.0081(5)
    O3 0.0297(7) 0.0280(7) 0.0240(6) -0.0019(5) -0.0018(5) -0.0028(5)
    O4 0.0274(7) 0.0232(6) 0.0313(7) 0.0046(5) 0.0033(5) 0.0054(5)
    O5 0.0330(7) 0.0468(8) 0.0399(8) 0.0089(6) 0.0131(6) 0.0141(6)
    O6 0.0237(7) 0.0353(7) 0.0394(7) 0.0039(5) 0.0034(5) -0.0018(5)
    N1 0.0226(7) 0.0226(7) 0.0229(7) 0.0004(6) -0.0001(5) 0.0039(5)
    N2 0.0247(7) 0.0271(8) 0.0214(7) 0.0053(6) 0.0007(5) 0.0001(6)
    C1 0.0235(9) 0.0224(9) 0.0273(9) -0.0010(7) 0.0014(7) 0.0081(7)
    C2 0.0228(9) 0.0205(8) 0.0273(9) -0.0022(6) 0.0000(6) 0.0021(6)
    C3 0.0245(9) 0.0199(9) 0.0264(9) 0.0010(6) 0.0012(6) 0.0019(6)
    C4 0.0226(9) 0.0202(8) 0.0267(9) 0.0029(7) 0.0002(7) 0.0093(6)
    C5 0.0227(9) 0.0241(9) 0.0254(9) -0.0003(7) -0.0014(7) 0.0003(6)
    C6 0.0225(9) 0.0264(9) 0.0231(8) -0.0014(7) 0.0003(6) -0.0007(7)
    C7 0.0255(9) 0.0248(9) 0.0140(8) 0.0013(7) 0.0000(6) 0.0035(6)
    C8 0.0224(8) 0.0213(8) 0.0178(8) -0.0006(6) -0.0035(6) 0.0041(6)
    C9 0.0194(8) 0.0229(8) 0.0184(8) 0.0006(6) -0.0032(6) 0.0050(6)
    C10 0.0183(8) 0.0265(9) 0.0275(9) -0.0018(7) -0.0021(6) 0.0059(7)
    C11 0.0189(9) 0.0288(9) 0.0284(9) 0.0017(7) 0.0017(6) 0.0063(7)
    C12 0.0238(9) 0.0241(9) 0.0216(8) 0.0042(7) 0.0001(6) 0.0052(6)
    C13 0.0210(8) 0.0216(8) 0.0197(8) 0.0010(6) -0.0009(6) 0.0036(6)
    C14 0.0213(8) 0.0216(8) 0.0156(8) -0.0006(6) -0.0019(6) 0.0049(6)
    C15 0.0223(8) 0.0234(9) 0.0179(8) -0.0034(7) 0.0000(6) 0.0039(6)
    C16 0.0199(8) 0.0272(9) 0.0174(8) -0.0007(6) 0.0009(6) 0.0029(6)
    C17 0.0226(9) 0.0268(9) 0.0277(9) 0.0060(7) 0.0037(7) 0.0036(7)
    C18 0.0249(9) 0.0232(9) 0.0251(9) 0.0020(7) 0.0024(7) 0.0027(6)
    C19 0.0261(9) 0.0330(10) 0.0213(8) 0.0059(7) 0.0030(7) -0.0013(7)
    C20 0.0274(9) 0.0250(9) 0.0266(9) 0.0041(7) 0.0028(7) -0.0028(7)
    C21 0.0264(9) 0.0224(9) 0.0268(9) 0.0008(7) 0.0002(7) -0.0030(7)
    C22 0.0248(9) 0.0269(9) 0.0220(8) 0.0010(7) -0.0005(7) -0.0066(6)
    C23 0.0280(9) 0.0288(9) 0.0213(8) 0.0062(7) -0.0018(7) 0.0034(7)
    C24 0.0339(10) 0.0275(9) 0.0210(9) 0.0040(7) -0.0036(7) 0.0035(7)
    C25 0.0305(9) 0.0278(9) 0.0214(9) 0.0023(7) -0.0016(7) 0.0040(7)
_geom_special_details
;
All e.s.d.'s (except the e.s.d. in the dihedral angle between two l.s. planes)
are estimated using the full covariance matrix. The cell e.s.d.'s are taken
into account individually in the estimation of e.s.d.'s in distances, angles
and torsion angles; correlations between e.s.d.'s in cell parameters are only
used when they are defined by crystal symmetry. An approximate (isotropic)
treatment of cell e.s.d.'s is used for estimating e.s.d.'s involving l.s.
planes.
;
loop_
    _geom_bond_atom_site_label_1
    _geom_bond_atom_site_label_2
    _geom_bond_site_symmetry_2
    _geom_bond_distance
    _geom_bond_publ_flag
    O1 C1 . 1.212(2) ?
    O2 C4 . 1.212(2) ?
    O3 C5 . 1.452(2) ?
    O3 C6 . 1.453(2) ?
    O4 C18 . 1.451(2) ?
    O4 C17 . 1.450(2) ?
    O5 C19 . 1.212(2) ?
    O6 C22 . 1.213(2) ?
    N1 C1 . 1.386(2) ?
    N1 C4 . 1.392(2) ?
    N1 C25 . 1.465(2) ?
    N2 C22 . 1.384(2) ?
    N2 C19 . 1.391(2) ?
    N2 C23 . 1.461(2) ?
    C1 C2 . 1.503(2) ?
    C2 C3 . 1.544(2) ?
    C2 C5 . 1.563(2) ?
    C2 H2 . 1.0000 ?
    C3 C4 . 1.508(2) ?
    C3 C6 . 1.567(2) ?
    C3 H3 . 1.0000 ?
    C5 C8 . 1.525(2) ?
    C5 H5 . 1.0000 ?
    C6 C7 . 1.514(2) ?
    C6 H6 . 1.0000 ?
    C7 C8 . 1.376(2) ?
    C7 C16 . 1.406(2) ?
    C8 C9 . 1.415(2) ?
    C9 C10 . 1.420(2) ?
    C9 C14 . 1.445(2) ?
    C10 C11 . 1.376(2) ?
    C10 H10 . 0.9500 ?
    C11 C12 . 1.404(2) ?
    C11 H11 . 0.9500 ?
    C12 C13 . 1.377(2) ?
    C12 C17 . 1.512(2) ?
    C13 C14 . 1.413(2) ?
    C13 C18 . 1.518(2) ?
    C14 C15 . 1.416(2) ?
    C15 C16 . 1.371(2) ?
    C15 H15 . 0.9500 ?
    C16 H16 . 0.9500 ?
    C17 C20 . 1.575(2) ?
    C17 H17 . 1.0000 ?
    C18 C21 . 1.567(2) ?
    C18 H18 . 1.0000 ?
    C19 C20 . 1.518(2) ?
    C20 C21 . 1.541(2) ?
    C20 H20 . 1.0000 ?
    C21 C22 . 1.504(2) ?
    C21 H21 . 1.0000 ?
    C23 C24 . 1.523(2) ?
    C23 H23A . 0.9900 ?
    C23 H23B . 0.9900 ?
    C24 C25 . 1.518(2) ?
    C24 H24A . 0.9900 ?
    C24 H24B . 0.9900 ?
    C25 H25A . 0.9900 ?
    C25 H25B . 0.9900 ?
loop_
    _geom_angle_atom_site_label_1
    _geom_angle_atom_site_label_2
    _geom_angle_atom_site_label_3
    _geom_angle_site_symmetry_1
    _geom_angle_site_symmetry_3
    _geom_angle
    _geom_angle_publ_flag
    C5 O3 C6 . . 96.84(11) ?
    C18 O4 C17 . . 96.65(11) ?
    C1 N1 C4 . . 113.15(14) ?
    C1 N1 C25 . . 122.21(13) ?
    C4 N1 C25 . . 123.88(13) ?
    C22 N2 C19 . . 113.30(14) ?
    C22 N2 C23 . . 122.69(13) ?
    C19 N2 C23 . . 122.87(14) ?
    O1 C1 N1 . . 123.81(16) ?
    O1 C1 C2 . . 127.59(15) ?
    N1 C1 C2 . . 108.52(13) ?
    C1 C2 C3 . . 105.10(13) ?
    C1 C2 C5 . . 114.57(13) ?
    C3 C2 C5 . . 101.47(12) ?
    C1 C2 H2 . . 111.7 ?
    C3 C2 H2 . . 111.7 ?
    C5 C2 H2 . . 111.7 ?
    C4 C3 C2 . . 104.59(13) ?
    C4 C3 C6 . . 114.28(13) ?
    C2 C3 C6 . . 101.62(12) ?
    C4 C3 H3 . . 111.9 ?
    C2 C3 H3 . . 111.9 ?
    C6 C3 H3 . . 111.9 ?
    O2 C4 N1 . . 123.67(15) ?
    O2 C4 C3 . . 127.84(15) ?
    N1 C4 C3 . . 108.46(13) ?
    O3 C5 C8 . . 101.09(12) ?
    O3 C5 C2 . . 99.32(12) ?
    C8 C5 C2 . . 109.09(13) ?
    O3 C5 H5 . . 115.1 ?
    C8 C5 H5 . . 115.1 ?
    C2 C5 H5 . . 115.1 ?
    O3 C6 C7 . . 101.01(12) ?
    O3 C6 C3 . . 100.58(12) ?
    C7 C6 C3 . . 107.61(13) ?
    O3 C6 H6 . . 115.3 ?
    C7 C6 H6 . . 115.3 ?
    C3 C6 H6 . . 115.3 ?
    C8 C7 C16 . . 122.16(15) ?
    C8 C7 C6 . . 105.20(13) ?
    C16 C7 C6 . . 132.46(15) ?
    C7 C8 C9 . . 121.47(14) ?
    C7 C8 C5 . . 105.19(13) ?
    C9 C8 C5 . . 133.02(14) ?
    C8 C9 C10 . . 123.95(15) ?
    C8 C9 C14 . . 116.05(14) ?
    C10 C9 C14 . . 119.89(15) ?
    C11 C10 C9 . . 121.64(15) ?
    C11 C10 H10 . . 119.2 ?
    C9 C10 H10 . . 119.2 ?
    C10 C11 C12 . . 118.22(15) ?
    C10 C11 H11 . . 120.9 ?
    C12 C11 H11 . . 120.9 ?
    C13 C12 C11 . . 121.82(15) ?
    C13 C12 C17 . . 104.63(14) ?
    C11 C12 C17 . . 133.45(15) ?
    C12 C13 C14 . . 121.86(15) ?
    C12 C13 C18 . . 105.53(14) ?
    C14 C13 C18 . . 132.49(14) ?
    C13 C14 C15 . . 122.96(14) ?
    C13 C14 C9 . . 116.35(14) ?
    C15 C14 C9 . . 120.55(14) ?
    C16 C15 C14 . . 121.27(15) ?
    C16 C15 H15 . . 119.4 ?
    C14 C15 H15 . . 119.4 ?
    C15 C16 C7 . . 118.23(14) ?
    C15 C16 H16 . . 120.9 ?
    C7 C16 H16 . . 120.9 ?
    O4 C17 C12 . . 100.93(13) ?
    O4 C17 C20 . . 100.38(13) ?
    C12 C17 C20 . . 107.96(13) ?
    O4 C17 H17 . . 115.2 ?
    C12 C17 H17 . . 115.2 ?
    C20 C17 H17 . . 115.2 ?
    O4 C18 C13 . . 101.20(12) ?
    O4 C18 C21 . . 98.67(12) ?
    C13 C18 C21 . . 110.69(13) ?
    O4 C18 H18 . . 114.8 ?
    C13 C18 H18 . . 114.8 ?
    C21 C18 H18 . . 114.8 ?
    O5 C19 N2 . . 123.13(16) ?
    O5 C19 C20 . . 128.48(15) ?
    N2 C19 C20 . . 108.39(14) ?
    C19 C20 C21 . . 104.03(13) ?
    C19 C20 C17 . . 115.30(14) ?
    C21 C20 C17 . . 101.97(13) ?
    C19 C20 H20 . . 111.6 ?
    C21 C20 H20 . . 111.6 ?
    C17 C20 H20 . . 111.6 ?
    C22 C21 C20 . . 105.53(14) ?
    C22 C21 C18 . . 115.50(13) ?
    C20 C21 C18 . . 100.74(13) ?
    C22 C21 H21 . . 111.5 ?
    C20 C21 H21 . . 111.5 ?
    C18 C21 H21 . . 111.5 ?
    O6 C22 N2 . . 123.74(15) ?
    O6 C22 C21 . . 128.01(16) ?
    N2 C22 C21 . . 108.25(14) ?
    N2 C23 C24 . . 108.10(13) ?
    N2 C23 H23A . . 110.1 ?
    C24 C23 H23A . . 110.1 ?
    N2 C23 H23B . . 110.1 ?
    C24 C23 H23B . . 110.1 ?
    H23A C23 H23B . . 108.4 ?
    C25 C24 C23 . . 115.17(13) ?
    C25 C24 H24A . . 108.5 ?
    C23 C24 H24A . . 108.5 ?
    C25 C24 H24B . . 108.5 ?
    C23 C24 H24B . . 108.5 ?
    H24A C24 H24B . . 107.5 ?
    N1 C25 C24 . . 108.51(13) ?
    N1 C25 H25A . . 110.0 ?
    C24 C25 H25A . . 110.0 ?
    N1 C25 H25B . . 110.0 ?
    C24 C25 H25B . . 110.0 ?
    H25A C25 H25B . . 108.4 ?
loop_
    _geom_torsion_atom_site_label_1
    _geom_torsion_atom_site_label_2
    _geom_torsion_atom_site_label_3
    _geom_torsion_atom_site_label_4
    _geom_torsion_site_symmetry_1
    _geom_torsion_site_symmetry_2
    _geom_torsion_site_symmetry_3
    _geom_torsion_site_symmetry_4
    _geom_torsion
    _geom_torsion_publ_flag
    C4 N1 C1 O1 . . . . 178.33(15) ?
    C25 N1 C1 O1 . . . . 7.9(2) ?
    C4 N1 C1 C2 . . . . 1.29(18) ?
    C25 N1 C1 C2 . . . . -169.11(13) ?
    O1 C1 C2 C3 . . . . 179.59(16) ?
    N1 C1 C2 C3 . . . . -3.51(16) ?
    O1 C1 C2 C5 . . . . -69.9(2) ?
    N1 C1 C2 C5 . . . . 106.97(15) ?
    C1 C2 C3 C4 . . . . 4.25(16) ?
    C5 C2 C3 C4 . . . . -115.36(13) ?
    C1 C2 C3 C6 . . . . 123.42(13) ?
    C5 C2 C3 C6 . . . . 3.80(15) ?
    C1 N1 C4 O2 . . . . -176.40(14) ?
    C25 N1 C4 O2 . . . . -6.2(2) ?
    C1 N1 C4 C3 . . . . 1.60(18) ?
    C25 N1 C4 C3 . . . . 171.81(13) ?
    C2 C3 C4 O2 . . . . 174.23(15) ?
    C6 C3 C4 O2 . . . . 64.0(2) ?
    C2 C3 C4 N1 . . . . -3.66(16) ?
    C6 C3 C4 N1 . . . . -113.89(14) ?
    C6 O3 C5 C8 . . . . -50.90(13) ?
    C6 O3 C5 C2 . . . . 60.80(13) ?
    C1 C2 C5 O3 . . . . -151.62(13) ?
    C3 C2 C5 O3 . . . . -38.98(14) ?
    C1 C2 C5 C8 . . . . -46.38(18) ?
    C3 C2 C5 C8 . . . . 66.26(15) ?
    C5 O3 C6 C7 . . . . 52.06(13) ?
    C5 O3 C6 C3 . . . . -58.41(13) ?
    C4 C3 C6 O3 . . . . 144.55(13) ?
    C2 C3 C6 O3 . . . . 32.53(14) ?
    C4 C3 C6 C7 . . . . 39.30(18) ?
    C2 C3 C6 C7 . . . . -72.71(15) ?
    O3 C6 C7 C8 . . . . -33.94(15) ?
    C3 C6 C7 C8 . . . . 71.00(15) ?
    O3 C6 C7 C16 . . . . 150.96(16) ?
    C3 C6 C7 C16 . . . . -104.09(18) ?
    C16 C7 C8 C9 . . . . 3.1(2) ?
    C6 C7 C8 C9 . . . . -172.63(14) ?
    C16 C7 C8 C5 . . . . 177.36(13) ?
    C6 C7 C8 C5 . . . . 1.63(16) ?
    O3 C5 C8 C7 . . . . 31.17(15) ?
    C2 C5 C8 C7 . . . . -72.85(16) ?
    O3 C5 C8 C9 . . . . -155.52(16) ?
    C2 C5 C8 C9 . . . . 100.45(19) ?
    C7 C8 C9 C10 . . . . 170.97(14) ?
    C5 C8 C9 C10 . . . . -1.5(3) ?
    C7 C8 C9 C14 . . . . -5.2(2) ?
    C5 C8 C9 C14 . . . . -177.62(15) ?
    C8 C9 C10 C11 . . . . -173.83(15) ?
    C14 C9 C10 C11 . . . . 2.2(2) ?
    C9 C10 C11 C12 . . . . -3.7(2) ?
    C10 C11 C12 C13 . . . . 0.8(2) ?
    C10 C11 C12 C17 . . . . 176.65(16) ?
    C11 C12 C13 C14 . . . . 3.6(2) ?
    C17 C12 C13 C14 . . . . -173.23(14) ?
    C11 C12 C13 C18 . . . . -179.96(14) ?
    C17 C12 C13 C18 . . . . 3.17(16) ?
    C12 C13 C14 C15 . . . . 170.65(15) ?
    C18 C13 C14 C15 . . . . -4.6(3) ?
    C12 C13 C14 C9 . . . . -5.0(2) ?
    C18 C13 C14 C9 . . . . 179.76(15) ?
    C8 C9 C14 C13 . . . . 178.42(13) ?
    C10 C9 C14 C13 . . . . 2.1(2) ?
    C8 C9 C14 C15 . . . . 2.7(2) ?
    C10 C9 C14 C15 . . . . -173.62(14) ?
    C13 C14 C15 C16 . . . . -173.38(15) ?
    C9 C14 C15 C16 . . . . 2.0(2) ?
    C14 C15 C16 C7 . . . . -4.3(2) ?
    C8 C7 C16 C15 . . . . 1.8(2) ?
    C6 C7 C16 C15 . . . . 176.25(16) ?
    C18 O4 C17 C12 . . . . 52.79(14) ?
    C18 O4 C17 C20 . . . . -57.98(13) ?
    C13 C12 C17 O4 . . . . -35.42(15) ?
    C11 C12 C17 O4 . . . . 148.25(17) ?
    C13 C12 C17 C20 . . . . 69.39(16) ?
    C11 C12 C17 C20 . . . . -106.9(2) ?
    C17 O4 C18 C13 . . . . -50.62(13) ?
    C17 O4 C18 C21 . . . . 62.61(13) ?
    C12 C13 C18 O4 . . . . 30.01(15) ?
    C14 C13 C18 O4 . . . . -154.14(16) ?
    C12 C13 C18 C21 . . . . -73.82(16) ?
    C14 C13 C18 C21 . . . . 102.04(19) ?
    C22 N2 C19 O5 . . . . -177.28(16) ?
    C23 N2 C19 O5 . . . . -9.2(3) ?
    C22 N2 C19 C20 . . . . 2.06(18) ?
    C23 N2 C19 C20 . . . . 170.12(14) ?
    O5 C19 C20 C21 . . . . 173.59(18) ?
    N2 C19 C20 C21 . . . . -5.71(17) ?
    O5 C19 C20 C17 . . . . 62.8(2) ?
    N2 C19 C20 C17 . . . . -116.47(15) ?
    O4 C17 C20 C19 . . . . 142.32(13) ?
    C12 C17 C20 C19 . . . . 37.14(18) ?
    O4 C17 C20 C21 . . . . 30.35(14) ?
    C12 C17 C20 C21 . . . . -74.84(15) ?
    C19 C20 C21 C22 . . . . 7.03(17) ?
    C17 C20 C21 C22 . . . . 127.24(13) ?
    C19 C20 C21 C18 . . . . -113.47(14) ?
    C17 C20 C21 C18 . . . . 6.74(15) ?
    O4 C18 C21 C22 . . . . -154.94(13) ?
    C13 C18 C21 C22 . . . . -49.42(18) ?
    O4 C18 C21 C20 . . . . -41.83(14) ?
    C13 C18 C21 C20 . . . . 63.69(15) ?
    C19 N2 C22 O6 . . . . -178.31(15) ?
    C23 N2 C22 O6 . . . . 13.6(2) ?
    C19 N2 C22 C21 . . . . 2.70(19) ?
    C23 N2 C22 C21 . . . . -165.38(13) ?
    C20 C21 C22 O6 . . . . 174.90(16) ?
    C18 C21 C22 O6 . . . . -74.8(2) ?
    C20 C21 C22 N2 . . . . -6.16(17) ?
    C18 C21 C22 N2 . . . . 104.13(16) ?
    C22 N2 C23 C24 . . . . 76.48(19) ?
    C19 N2 C23 C24 . . . . -90.46(18) ?
    N2 C23 C24 C25 . . . . 178.61(14) ?
    C1 N1 C25 C24 . . . . 76.11(19) ?
    C4 N1 C25 C24 . . . . -93.24(17) ?
    C23 C24 C25 N1 . . . . -179.18(14) ?
