# Supplementary material for: (2R,3aR,4S,7R,7aS,9R,10aR,11S,14R,14aS)-rel-3a,4,7,7a,10a,11,14,14a-Octa­hydro-4,14:7,11-diep­oxy-2,9-propanona­phtho[1,2-f:5,6-f′]diisoindole-1,3,8,10-tetrone (9CI): a cyclo­phane derived from naphtho[1,2-c:5,6-c]difuran
Source: Acta Crystallogr Sect E Struct Rep Online. 2008 Aug 30;64(Pt 9):o1837. doi: 10.1107/S1600536808025397 (PMC2960623; doi:10.1107/S1600536808025397)
Supplement: Supplementary file 2 [file e-64-o1837-Isup2.hkl]

#
# h,k,l, Fc-squared, Fo-squared, sigma(Fo-squared) and status flag
#
data_I
_shelx_title ' Compound X'
_shelx_refln_list_code          4
_shelx_F_calc_maximum      171.74
_exptl_crystal_F_000      1840.00
_reflns_d_resolution_high  0.7700
 
loop_
 _symmetry_equiv_pos_as_xyz
 'x, y, z'
 '-x+1/2, -y+1/2, z'
 '-y, x+1/2, z+1/2'
 'y+1/2, -x, z+1/2'
 '-x, -y, -z'
 'x-1/2, y-1/2, -z'
 'y, -x-1/2, -z-1/2'
 '-y-1/2, x, -z-1/2'
 
_cell_length_a    21.6350
_cell_length_b    21.6350
_cell_length_c     8.2620
_cell_angle_alpha  90.000
_cell_angle_beta   90.000
_cell_angle_gamma  90.000
 
_shelx_F_squared_multiplier     1.000
 
loop_
 _refln_index_h
 _refln_index_k
 _refln_index_l
 _refln_F_squared_calc
 _refln_F_squared_meas
 _refln_F_squared_sigma
 _refln_observed_status
   1   1   0      425.76       32.60     14.93 o
   3   3   0     7339.24     6420.61    185.77 o
  -2   4   0     4533.96     4330.05    121.29 o
   2   4   0     5780.09     5298.04    237.98 o
   4   4   0      305.42      258.56     11.48 o
  -3   5   0     1085.59      998.20     24.38 o
  -1   5   0    17099.56    16401.79    875.50 o
   1   5   0    11161.36     9578.98    308.38 o
   3   5   0    16526.12    15067.38    642.11 o
   5   5   0     1131.74     1152.08     42.40 o
  -4   6   0     2217.02     2196.83     61.31 o
  -2   6   0    15648.27    14013.89    358.91 o
   0   6   0     6990.30     6910.70    222.34 o
   2   6   0     5308.53     5177.55    231.00 o
   4   6   0    11216.22    10808.79    549.98 o
   6   6   0      183.93      126.85     10.69 o
  -5   7   0       72.52      115.72      8.92 o
  -3   7   0     1679.30     1798.79     45.40 o
  -1   7   0     8234.32     8163.66    263.15 o
   1   7   0    13796.75    12816.23    423.92 o
   3   7   0     3746.93     3452.61    111.75 o
   5   7   0       81.14       62.01      4.24 o
   7   7   0    10511.28    10679.38    448.39 o
  -6   8   0      823.70      827.71     29.06 o
  -4   8   0       86.25       71.73      8.04 o
  -2   8   0    28312.89    27150.87    881.50 o
   2   8   0      276.75      328.70     16.17 o
   6   8   0     8606.72     8472.66    470.57 o
   8   8   0        0.37       -4.42      8.92 o
  -7   9   0      463.45      676.30     23.14 o
  -5   9   0     6941.61     7074.74    305.02 o
  -3   9   0      740.96      749.27     22.79 o
  -1   9   0     3017.63     2646.90     88.69 o
   1   9   0    19363.18    19026.60    623.12 o
   3   9   0    18762.62    19704.85    717.64 o
   5   9   0       10.20        7.95     10.60 o
   7   9   0     6544.91     6724.23    204.76 o
   9   9   0       19.97       36.04      7.86 o
  -8  10   0      645.28      556.87     19.61 o
  -6  10   0     1592.49     1527.51     51.15 o
  -4  10   0      413.45      419.33     17.05 o
  -2  10   0     3463.51     3572.40    181.18 o
   0  10   0     1529.49     1612.31     76.41 o
   2  10   0     4068.87     4098.53    194.07 o
   4  10   0     2702.89     2903.60    121.73 o
   6  10   0     5255.23     5293.71    177.29 o
   8  10   0        9.84        1.77      8.04 o
  10  10   0     2431.27     2502.12     71.38 o
  -9  11   0     4630.83     4795.67    144.08 o
  -7  11   0    10298.78    10416.93    309.44 o
  -5  11   0       85.85       67.75      9.81 o
  -3  11   0       85.18       97.35     13.52 o
  -1  11   0     1445.70     1488.28     38.96 o
   1  11   0     1012.55      939.01     43.73 o
   3  11   0      344.83      464.29     31.98 o
   5  11   0      459.93      449.10     22.70 o
   7  11   0      991.28      860.57     29.68 o
   9  11   0     5721.78     5893.69    278.35 o
  11  11   0      510.00      534.70     16.52 o
 -10  12   0      340.86      343.98     22.08 o
  -8  12   0       51.01       77.91     10.51 o
  -6  12   0        0.07        5.21      7.86 o
  -4  12   0        1.34       -5.21     17.58 o
  -2  12   0    13108.54    13915.57    378.70 o
   0  12   0     1086.76     1274.16     42.40 o
   2  12   0     5147.77     5618.61    236.12 o
   4  12   0      775.40      747.68     29.24 o
   6  12   0     3035.46     3033.10    101.50 o
   8  12   0     1372.01     1504.36     59.98 o
  10  12   0     5745.12     6114.79    190.54 o
  12  12   0      203.25      215.54     10.51 o
 -11  13   0     3472.60     3745.00    123.67 o
  -9  13   0       14.61        8.83     21.20 o
  -7  13   0      171.24      168.72     13.16 o
  -5  13   0        5.87       11.48      8.83 o
  -3  13   0     1812.51     1839.33     71.38 o
  -1  13   0     1353.68     1445.00     42.93 o
   1  13   0     3382.60     3597.31    192.48 o
   3  13   0      981.63     1182.47     38.87 o
   5  13   0     2252.14     2326.86     80.30 o
   7  13   0      559.17      543.00     34.63 o
   9  13   0     3059.21     2865.27    108.21 o
  11  13   0     6130.05     6198.71    280.82 o
  13  13   0     1295.04     1360.46     59.19 o
 -12  14   0        3.16       -3.53     14.05 o
 -10  14   0     2037.70     2111.32     71.02 o
  -8  14   0        8.11        7.95     12.46 o
  -6  14   0       93.17       88.25      9.45 o
  -4  14   0     9294.62     9736.75    269.78 o
  -2  14   0     5285.08     5645.38    147.34 o
   0  14   0      834.29      892.19     33.74 o
   2  14   0       10.90        6.98      9.63 o
   4  14   0      630.80      664.02     21.47 o
   6  14   0       85.19       70.76     13.52 o
   8  14   0       89.84       72.26     17.67 o
  10  14   0       46.63       67.31     15.11 o
  12  14   0     3906.56     3944.03    164.22 o
  14  14   0      148.05      179.68     42.22 o
 -13  15   0        5.36       12.28     12.28 o
 -11  15   0      416.91      440.27     26.24 o
  -9  15   0        3.53       16.78     15.11 o
  -7  15   0      665.99      566.76     25.44 o
  -5  15   0     1801.26     1793.75     68.02 o
  -3  15   0      925.48      886.89     40.72 o
  -1  15   0     1226.94     1282.64     46.82 o
   1  15   0        4.48       -5.21      9.63 o
   3  15   0      351.17      353.96     40.28 o
   5  15   0       70.64      137.10     17.40 o
   7  15   0      150.12      149.91     16.78 o
   9  15   0     1576.49     1701.79    115.28 o
  11  15   0     1269.83     1286.88     49.03 o
  13  15   0      224.38      169.43     18.55 o
  15  15   0     1175.66     1201.02     92.66 o
 -14  16   0       42.12       45.14      7.16 o
 -12  16   0        1.51       22.88     15.11 o
 -10  16   0       38.32       32.60     11.57 o
  -8  16   0     1901.00     1942.77     65.46 o
  -6  16   0     1703.84     1643.49     77.12 o
  -4  16   0     1109.77     1078.58     46.82 o
  -2  16   0     2430.15     2555.91     93.19 o
   0  16   0     1225.12     1240.41     46.02 o
   2  16   0     3640.77     3651.02    104.15 o
   4  16   0     1957.76     2130.49     90.54 o
   6  16   0      353.85      402.46     25.00 o
   8  16   0      133.59      115.10     31.89 o
  10  16   0     4135.84     4275.46    310.94 o
  12  16   0      251.86      299.19     43.20 o
  14  16   0      621.78      617.38     36.92 o
  16  16   0      141.79      204.41     27.21 o
 -13  17   0      525.88      605.63     36.57 o
 -11  17   0      427.61      460.50     25.53 o
  -9  17   0     2078.82     2258.57     76.23 o
  -7  17   0      337.89      388.33     29.33 o
  -5  17   0     1808.47     1824.14     68.55 o
  -3  17   0     1335.34     1342.97     54.41 o
  -1  17   0      166.31      200.17     35.33 o
   1  17   0     6188.57     6631.91    198.49 o
   3  17   0      446.04      447.78     21.38 o
   5  17   0      831.09      768.96     60.95 o
   7  17   0       12.82       17.58     18.46 o
   9  17   0      168.63      166.43     36.84 o
  11  17   0     1632.42     1798.79     60.51 o
  13  17   0     3578.96     3512.24    130.38 o
  15  17   0       24.11       16.78     17.76 o
  17  17   0      220.45      210.33     32.77 o
 -16  18   0        7.86       30.92     22.79 o
 -14  18   0      134.68      133.65     24.03 o
 -12  18   0     1983.49     2144.27     93.55 o
 -10  18   0     6242.49     6212.76    238.95 o
  -6  18   0       20.79       14.05     17.58 o
  -4  18   0     1108.12     1039.89     46.02 o
  -2  18   0      572.18      547.15     27.83 o
   0  18   0        7.15       11.48     12.28 o
   2  18   0     1161.31     1013.21     45.40 o
   4  18   0      156.46      139.22     10.51 o
   8  18   0        4.65       13.16     18.55 o
  10  18   0       60.36       73.23     20.32 o
  12  18   0        0.03       22.08     32.68 o
  14  18   0      299.32      273.05     26.50 o
  16  18   0      111.55       82.15     25.88 o
  18  18   0      319.77      407.23     41.96 o
 -17  19   0      191.35      183.65     27.38 o
 -13  19   0       73.82      131.62     32.77 o
 -11  19   0      241.87      256.62     26.68 o
  -5  19   0      659.78      665.52     59.80 o
  -3  19   0     1071.53     1068.87     68.02 o
  -1  19   0     2031.91     2149.74    101.94 o
   1  19   0     2126.97     1990.21     79.59 o
   3  19   0      219.01      217.31     18.37 o
   5  19   0      626.31      618.88     39.93 o
   7  19   0      780.99      674.80     40.10 o
   9  19   0     2317.78     2475.44    153.79 o
  13  19   0      415.97      533.28     38.43 o
  15  19   0      221.00      223.49     31.98 o
  17  19   0      201.15      214.66     34.01 o
  19  19   0      720.79      673.21     63.25 o
 -18  20   0       85.84      111.30     27.56 o
 -16  20   0      141.93       75.79     30.03 o
 -14  20   0      346.69      358.47     32.60 o
  -8  20   0       38.45       21.20     26.59 o
  -6  20   0     3326.38     3052.80    243.01 o
  -4  20   0     1835.05     1778.73     80.21 o
  -2  20   0     9657.96     9860.33    401.40 o
   0  20   0      153.85      149.20     25.44 o
   2  20   0     2352.79     2135.96     98.94 o
   4  20   0     4177.60     4213.54    177.47 o
   6  20   0        8.75      -26.41     22.00 o
   8  20   0      391.58      465.62     47.44 o
  10  20   0      823.42     1059.15     85.16 o
  12  20   0      106.25      115.72     24.91 o
  14  20   0       70.06      144.16     29.24 o
  16  20   0        6.45        9.72     23.94 o
  18  20   0       98.32      141.34     35.33 o
 -17  21   0      335.64      362.97     39.66 o
 -15  21   0      398.87      419.33     40.19 o
 -13  21   0      506.27      427.90     62.72 o
 -11  21   0      648.23      449.10     62.98 o
  -9  21   0      677.45      571.00     69.61 o
  -7  21   0       49.62       42.40     36.39 o
  -5  21   0       95.04       50.44     39.66 o
  -3  21   0     2100.62     2255.75    104.50 o
  -1  21   0      399.63      396.54     34.36 o
   1  21   0       45.15       16.78     22.17 o
   3  21   0      953.50      964.63     57.24 o
   5  21   0      175.46      215.54     29.68 o
  11  21   0      993.79     1116.04     95.31 o
  13  21   0       22.87        2.65     26.59 o
  17  21   0       79.23       83.21     31.98 o
 -16  22   0      207.39      276.05     39.49 o
 -14  22   0      328.43      349.46     66.69 o
 -12  22   0      446.80      429.14     57.86 o
 -10  22   0       41.15        7.95     30.03 o
  -8  22   0      421.50      425.43     60.07 o
  -6  22   0      290.57      284.97     44.17 o
   0  22   0       15.19        0.00      8.83 o
   2  22   0       80.33       83.21     28.18 o
   4  22   0      156.38      210.33     42.22 o
   6  22   0      810.36      691.85     70.40 o
   8  22   0      948.33     1090.33    107.95 o
  12  22   0     1080.32     1215.42    109.80 o
  14  22   0     1167.98     1272.04     91.16 o
  16  22   0      803.79      829.47     68.46 o
 -15  23   0       50.43       55.65     36.39 o
 -13  23   0      252.70      251.93     54.68 o
 -11  23   0        0.05       10.69     43.55 o
  -9  23   0       28.06       16.78     43.37 o
  -3  23   0        7.31       -5.21     24.65 o
  -1  23   0      439.09      507.58     48.23 o
   1  23   0      113.32      191.87     35.42 o
   3  23   0       79.45       77.91     31.98 o
   7  23   0     2401.44     2396.20    177.47 o
   9  23   0     1099.04     1207.20    103.26 o
  11  23   0      219.40      178.09     38.07 o
  13  23   0      124.84      113.87     31.09 o
  15  23   0       27.38       11.48     27.38 o
 -14  24   0      157.93      145.58     52.38 o
 -12  24   0        2.44       88.25     55.83 o
 -10  24   0      616.02      547.15     83.39 o
  -8  24   0       54.75       44.34     48.67 o
  -6  24   0        9.74       14.93     32.60 o
  -4  24   0      300.45      281.97     49.91 o
  -2  24   0       34.31      -35.91     23.94 o
   0  24   0      734.03      797.23     67.14 o
   2  24   0     1366.56     1389.08    132.95 o
   4  24   0        8.31       -1.77     27.56 o
   6  24   0       54.78       75.79     32.60 o
  -9  25   0      121.15      111.30     58.30 o
  -7  25   0      220.74      179.68     40.63 o
  -5  25   0       31.85       60.16     34.54 o
  -1  25   0       44.16       26.41     43.99 o
   1  25   0      231.88      145.58     42.31 o
   3  25   0       76.54       16.78     31.01 o
   5  25   0      178.72      210.33     37.10 o
   7  25   0      126.33       67.75     29.86 o
   9  25   0      113.69      133.65     35.07 o
  11  25   0       72.29      100.88     42.40 o
  -6  26   0      374.46      441.50     64.93 o
  -4  26   0        4.85       27.38     68.99 o
  -2  26   0       99.28      135.77     40.90 o
   0  26   0       37.89       32.60     44.08 o
   2  26   0      183.60      206.09     44.34 o
   4  26   0        2.90       17.58     36.84 o
   6  26   0      297.38      394.16     62.54 o
   8  26   0        0.21       39.66     44.96 o
  10  26   0      151.99      124.20     56.36 o
  -5  27   0        1.07        8.83     32.68 o
  -1  27   0     1932.80     2122.27    227.29 o
   1  27   0      710.64      836.28     99.73 o
   3  27   0      415.88      563.94     84.71 o
   5  27   0      372.04      376.66     65.72 o
   7  27   0        3.90      -23.76     52.12 o
  -2  28   0       16.26       28.27     42.40 o
  -1   3   1     5824.22     5007.56    286.25 o
   0   3   1     5505.74     4853.44    157.33 o
   1   3   1     6883.89     6414.55    174.34 o
   3   3   1     6458.21     5654.37    107.36 o
  -3   4   1      788.69      878.95     18.71 o
  -2   4   1     7768.13     6858.02    105.76 o
  -1   4   1     1592.11     1485.32     26.68 o
   0   4   1       50.36       43.11      4.33 o
   1   4   1     3294.94     3089.54     61.03 o
   2   4   1     4455.07     4247.30     82.81 o
   3   4   1    12364.66    11476.18    300.99 o
   4   4   1     4194.68     3907.52    102.30 o
  -4   5   1     2449.52     2393.87     54.48 o
  -3   5   1     6842.39     6566.17    113.16 o
  -2   5   1       16.65       20.24      4.86 o
  -1   5   1     2988.51     2818.57     88.12 o
   0   5   1     2952.76     3089.54     77.78 o
   1   5   1    10481.69     9683.82    246.22 o
   2   5   1     1960.32     1843.07     38.51 o
   3   5   1       16.86       18.11      4.46 o
   4   5   1    20483.40    19555.26    519.43 o
   5   5   1      286.95      268.45      8.35 o
  -5   6   1      454.98      533.38     15.01 o
  -4   6   1     3235.75     3104.80     59.66 o
  -3   6   1     7840.56     7288.27    114.15 o
  -2   6   1       27.56       38.82      2.67 o
  -1   6   1     1028.60     1020.19     33.48 o
   0   6   1     8244.42     7710.14    241.20 o
   1   6   1      591.56      506.31     17.02 o
   2   6   1     1870.40     1780.29     34.93 o
   3   6   1       52.90       48.00      4.64 o
   4   6   1       61.24       83.40      4.69 o
   5   6   1       60.11       56.35      5.43 o
   6   6   1     1053.33      859.31     22.09 o
  -6   7   1      915.31      893.17     22.60 o
  -5   7   1       14.49        7.66      4.86 o
  -4   7   1        2.37        2.96      3.61 o
  -3   7   1      201.99      168.67      5.47 o
  -2   7   1      329.55      331.97      9.18 o
  -1   7   1      356.10      383.37     10.08 o
   0   7   1     2050.48     2127.75     67.78 o
   1   7   1     3183.58     2815.42     64.21 o
   2   7   1     2658.45     2686.14     82.43 o
   3   7   1      319.37      322.14     16.03 o
   4   7   1       62.46       72.42      8.04 o
   5   7   1     1599.92     1647.92     45.55 o
   6   7   1      425.25      466.86     21.82 o
   7   7   1      515.38      517.63     13.52 o
  -7   8   1      505.62      502.87     18.84 o
  -6   8   1       51.36       51.80      5.56 o
  -5   8   1       79.96       90.99      9.63 o
  -4   8   1     3592.87     3501.62     75.07 o
  -3   8   1     3099.60     3016.15     49.58 o
  -2   8   1       81.74       82.24      5.56 o
  -1   8   1       33.28       10.33      5.50 o
   0   8   1     1454.85     1285.76     36.23 o
   1   8   1     2031.74     1966.45     68.55 o
   2   8   1      628.86      654.36     23.54 o
   3   8   1      747.55      719.88     16.48 o
   4   8   1    10045.44    10304.75    325.34 o
   5   8   1     2050.51     1879.85     52.90 o
   6   8   1     1452.74     1695.87     40.50 o
   7   8   1      654.93      701.30     18.90 o
   8   8   1      871.55      934.83     24.84 o
  -8   9   1     3088.70     3112.99     64.54 o
  -7   9   1      985.90      992.73     24.72 o
  -6   9   1      441.46      381.67     10.26 o
  -5   9   1     3608.07     3706.29     70.35 o
  -4   9   1       16.59       44.34     11.48 o
  -3   9   1      610.37      633.84     13.21 o
  -2   9   1     1426.25     1430.19     32.19 o
  -1   9   1     8243.42     8298.31    174.05 o
   0   9   1    11439.92    11822.73    296.34 o
   1   9   1    17252.17    17044.77    487.69 o
   2   9   1      257.73      282.05     17.00 o
   3   9   1     1027.30     1047.31     25.04 o
   4   9   1      174.25      192.69     11.87 o
   5   9   1     2390.74     2467.16     55.32 o
   6   9   1      946.04      908.57     32.20 o
   7   9   1     2992.94     3187.01     64.44 o
   8   9   1      264.24      247.51      8.51 o
   9   9   1      816.48      845.11     25.88 o
  -9  10   1      364.44      373.23     12.18 o
  -8  10   1      392.20      461.11     15.33 o
  -7  10   1      289.86      259.22     10.47 o
  -6  10   1     1011.11     1097.86     24.33 o
  -5  10   1      610.91      545.43     12.66 o
  -4  10   1    12227.84    12382.84    218.80 o
  -3  10   1     1924.48     1934.36     40.08 o
  -2  10   1     1180.97     1281.16     34.47 o
  -1  10   1      623.87      692.58     20.42 o
   0  10   1     2258.23     2261.05     53.62 o
   1  10   1       26.23       77.78     40.66 o
   2  10   1      174.61      213.61     14.84 o
   3  10   1     1897.12     1788.72     42.66 o
   4  10   1      491.37      481.33     17.37 o
   5  10   1       10.63        9.27      6.33 o
   6  10   1     1786.40     1954.94     42.27 o
   7  10   1       65.59       50.69      5.64 o
   8  10   1      464.77      492.39     16.76 o
   9  10   1     1174.30     1178.77     50.53 o
  10  10   1      511.31      526.35     20.43 o
 -10  11   1      362.76      386.93     14.69 o
  -9  11   1      602.92      625.83     20.61 o
  -8  11   1     2084.21     2292.28     55.09 o
  -7  11   1      159.02      146.79      8.15 o
  -6  11   1      413.11      428.71     12.04 o
  -5  11   1     2286.78     2394.27     44.18 o
  -4  11   1     3562.88     3694.62     67.37 o
  -3  11   1     1197.92     1276.04     36.04 o
  -2  11   1     2144.96     2120.22     43.99 o
  -1  11   1     1469.90     1487.29     30.31 o
   0  11   1     6699.75     7047.76    153.77 o
   1  11   1     4880.31     5623.31    183.34 o
   2  11   1       33.47       22.08     15.90 o
   3  11   1     1072.72     1232.35     28.73 o
   4  11   1     3995.26     4330.80     96.70 o
   5  11   1       27.65       52.12      9.06 o
   6  11   1      770.73      836.24     34.69 o
   7  11   1     1898.28     2076.09     49.78 o
   8  11   1     2584.71     2724.88     63.50 o
   9  11   1      505.95      473.81     15.26 o
  10  11   1       10.76        7.25      5.16 o
  11  11   1        4.18       14.36      5.50 o
 -11  12   1      245.25      241.56     17.98 o
 -10  12   1      332.93      286.60     12.80 o
  -9  12   1        8.23       11.45      9.34 o
  -8  12   1     1743.88     1785.41     52.95 o
  -7  12   1      878.07      890.57     19.95 o
  -6  12   1      652.78      740.04     31.45 o
  -5  12   1     2013.61     2049.96     35.19 o
  -4  12   1       46.06       38.96      6.87 o
  -3  12   1      427.61      401.10     12.54 o
  -2  12   1      183.10      216.51      9.30 o
  -1  12   1     1608.48     1579.64     28.94 o
   0  12   1     6910.70     7077.35    145.95 o
   1  12   1      891.02      844.20     43.55 o
   2  12   1     3467.93     3866.83     99.38 o
   3  12   1     1726.13     1863.65     44.60 o
   4  12   1       13.51       23.77      7.92 o
   5  12   1      841.54      944.94     31.33 o
   6  12   1      906.50      978.43     51.50 o
   7  12   1     1930.83     2091.76     61.27 o
   8  12   1     1019.16     1037.07     32.48 o
   9  12   1     1274.95     1094.76     32.09 o
  10  12   1        1.41       -9.59      6.39 o
  11  12   1       79.16       98.33      8.30 o
  12  12   1        4.71       10.59      6.45 o
 -12  13   1      330.86      327.17     14.53 o
 -11  13   1      267.51      265.50     15.58 o
 -10  13   1      500.45      469.72     17.02 o
  -9  13   1     1550.46     1546.91     49.53 o
  -8  13   1       65.05       52.34      8.30 o
  -7  13   1       28.13       27.88     13.21 o
  -6  13   1      154.29      159.21      8.45 o
  -5  13   1      226.60      256.13     10.09 o
  -4  13   1      409.17      370.17     28.84 o
  -3  13   1      407.35      420.31     13.15 o
  -2  13   1      581.86      533.98     14.86 o
  -1  13   1      121.09      115.70      8.77 o
   0  13   1     1802.58     1912.49     44.33 o
   1  13   1     1466.99     1675.42     35.52 o
   2  13   1      390.29      352.34     14.21 o
   3  13   1      163.80      155.34      9.12 o
   4  13   1     1472.74     1552.70     49.69 o
   5  13   1     2309.41     2468.93     61.59 o
   6  13   1      185.42      180.42     19.39 o
   7  13   1      671.21      618.95     24.08 o
   8  13   1      394.72      426.11     24.60 o
   9  13   1        0.26      -14.38      9.72 o
  10  13   1     2892.27     2932.49     80.96 o
  11  13   1        6.73       -2.29      8.61 o
  12  13   1       30.40       35.64     14.18 o
  13  13   1        3.57       -5.49      9.36 o
 -13  14   1       70.23       73.35      7.68 o
 -12  14   1      363.45      361.66     15.93 o
 -11  14   1     1428.22     1476.30     44.44 o
 -10  14   1       69.21       80.06     10.58 o
  -9  14   1      384.06      406.20     25.66 o
  -8  14   1     1535.64     1592.82     58.61 o
  -7  14   1       36.30       25.22      7.73 o
  -6  14   1      271.29      230.06     25.93 o
  -5  14   1       59.22       44.34     10.69 o
  -4  14   1      265.70      280.03     14.93 o
  -3  14   1       29.81       19.57      8.17 o
  -2  14   1      383.06      407.16     13.98 o
  -1  14   1      193.41      158.82     18.42 o
   0  14   1       21.00       36.81     11.17 o
   1  14   1      244.06      248.52     13.12 o
   2  14   1        9.28        9.34      7.14 o
   3  14   1      357.56      387.32     29.28 o
   4  14   1      594.79      639.81     70.62 o
   5  14   1      251.20      212.65     14.37 o
   6  14   1      163.84      190.98     18.11 o
   7  14   1     1261.12     1250.38     66.25 o
   8  14   1      249.67      309.62     14.80 o
   9  14   1     1678.44     1687.13    144.08 o
  10  14   1      789.56      737.57     25.95 o
  11  14   1       76.20      104.87     11.12 o
  12  14   1      352.20      426.05     16.96 o
  13  14   1      470.88      446.22     22.58 o
  14  14   1     1923.21     1928.65     47.96 o
 -14  15   1      284.44      284.83     15.18 o
 -13  15   1     1475.68     1491.33     45.34 o
 -12  15   1       57.76       52.91     23.59 o
 -11  15   1      280.31      290.63     24.42 o
 -10  15   1       40.41       41.56     10.16 o
  -9  15   1      966.38      970.15     34.77 o
  -8  15   1      100.45       99.12     22.57 o
  -7  15   1      762.42      661.77     19.80 o
  -6  15   1     2282.56     2388.53     68.61 o
  -5  15   1     2744.87     2725.56     57.06 o
  -4  15   1      105.12       97.18     23.10 o
  -3  15   1      761.61      821.20     21.06 o
  -2  15   1      902.73      876.64     24.53 o
  -1  15   1     3129.78     3262.09     60.90 o
   0  15   1       61.66       68.92      8.00 o
   1  15   1      426.38      481.44     13.15 o
   2  15   1     1573.87     1684.55     42.04 o
   3  15   1       71.32       54.83      9.02 o
   4  15   1       11.79       12.13      6.81 o
   5  15   1      188.29      222.07     39.27 o
   6  15   1       10.21        8.34      8.74 o
   7  15   1      334.70      352.21     18.93 o
   8  15   1       78.47       60.72     14.45 o
   9  15   1      543.04      476.02     22.44 o
  10  15   1      277.95      252.94     15.21 o
  11  15   1      450.87      443.89     28.18 o
  12  15   1      292.12      266.59     13.65 o
  13  15   1     1277.12     1275.90     41.94 o
  14  15   1        0.04        9.59     16.77 o
  15  15   1      927.52      987.28     32.69 o
 -15  16   1     1292.82     1327.26     57.64 o
 -14  16   1      904.58      917.64     31.45 o
 -13  16   1       66.15       45.18     10.29 o
 -12  16   1      582.30      620.13     21.89 o
 -11  16   1       35.89       18.01      9.53 o
 -10  16   1     1407.42     1400.54     50.02 o
  -9  16   1      259.03      260.67     12.55 o
  -8  16   1     1214.13     1294.70     40.46 o
  -7  16   1      444.84      434.08     31.01 o
  -6  16   1     1657.37     1608.07     42.94 o
  -5  16   1       31.28       24.42      8.07 o
  -4  16   1      298.02      312.85     13.82 o
  -3  16   1       32.32       41.05      8.68 o
  -2  16   1       54.86       47.83      8.42 o
  -1  16   1     1123.77     1168.52     28.63 o
   0  16   1      232.02      241.48     20.71 o
   1  16   1       19.62        5.06      7.46 o
   2  16   1      520.24      536.59     33.04 o
   3  16   1      285.34      304.60     12.68 o
   4  16   1      184.04      177.48      9.59 o
   5  16   1        5.04       -0.37     18.06 o
   6  16   1     2251.62     2293.55     70.13 o
   7  16   1        1.15       -2.12     11.65 o
   8  16   1       50.61       29.93     10.85 o
   9  16   1      723.06      685.45     39.05 o
  10  16   1     1490.73     1709.21     78.62 o
  11  16   1        8.09        3.20     11.37 o
  12  16   1      595.61      660.33     22.09 o
  13  16   1      116.85      117.74     14.05 o
  14  16   1     2516.22     2671.42     71.61 o
  15  16   1      108.68      115.67     22.26 o
  16  16   1      103.40      117.25     16.61 o
 -16  17   1       99.24      102.56     18.32 o
 -15  17   1      235.18      224.56     22.82 o
 -14  17   1       25.84       28.86      9.43 o
 -13  17   1      248.88      251.46     20.93 o
 -12  17   1      215.45      223.94     16.17 o
 -11  17   1       76.38       80.04     11.16 o
 -10  17   1       12.45       10.61     12.97 o
  -9  17   1        0.16      -12.10      8.68 o
  -8  17   1        8.65        4.25      7.98 o
  -7  17   1      148.48      150.37     12.88 o
  -6  17   1      340.12      349.31     21.64 o
  -5  17   1      362.23      370.94     29.81 o
  -4  17   1      120.89      134.43     10.18 o
  -3  17   1     1041.11     1109.45     36.53 o
  -2  17   1        1.40        6.01      8.79 o
  -1  17   1      202.03      167.93     11.93 o
   0  17   1     2546.80     2534.50     58.18 o
   1  17   1     2903.27     2937.70     70.51 o
   2  17   1     2160.85     2222.73     60.23 o
   3  17   1      331.39      309.08     13.05 o
   4  17   1      497.65      499.41     20.98 o
   5  17   1      536.30      563.77     29.50 o
   6  17   1      452.24      426.64     24.91 o
   7  17   1      457.69      487.04     25.84 o
   8  17   1      156.33      161.17     16.29 o
   9  17   1      206.79      196.65     14.41 o
  10  17   1     4292.47     4373.51    147.21 o
  11  17   1      580.00      579.18     22.19 o
  12  17   1        0.24        2.98     14.53 o
  13  17   1      261.34      177.29     29.33 o
  14  17   1     1470.04     1618.49     53.07 o
  15  17   1       50.93       93.96     22.97 o
  16  17   1       11.58       52.12     38.38 o
  17  17   1      227.30      215.72     57.90 o
 -17  18   1       78.15       90.42     27.33 o
 -16  18   1       25.46       23.61     18.06 o
 -15  18   1       45.76       37.16     20.25 o
 -14  18   1      259.11      287.14     20.50 o
 -13  18   1      429.19      426.99     39.35 o
 -12  18   1       54.26       79.87     29.90 o
 -11  18   1        8.66       -4.68     12.81 o
 -10  18   1       28.16       18.78     13.89 o
  -9  18   1      104.28      127.75     22.73 o
  -8  18   1     2122.99     2184.14     88.26 o
  -7  18   1       10.79       26.29     11.43 o
  -6  18   1      285.12      268.85     17.18 o
  -5  18   1     1113.28     1067.14     35.91 o
  -4  18   1      103.82      109.90     11.04 o
  -3  18   1      636.16      611.59     20.80 o
  -2  18   1     3997.69     4002.64    112.62 o
  -1  18   1     1343.97     1282.03     37.84 o
   0  18   1      124.21      166.98     10.48 o
   1  18   1        0.29       47.12     14.11 o
   2  18   1     5419.47     5441.81    141.91 o
   3  18   1     1890.40     1889.79     49.22 o
   4  18   1      749.95      696.37     27.56 o
   5  18   1      258.57      221.06     20.13 o
   6  18   1      294.45      277.23     22.13 o
   7  18   1     1510.08     1467.67     57.11 o
   8  18   1      932.53      924.54     41.40 o
   9  18   1      154.67      156.63     16.60 o
  10  18   1       41.25       84.89     20.23 o
  11  18   1       63.38       51.07     20.84 o
  12  18   1        4.16      -15.85     14.69 o
  13  18   1       19.81        5.24     15.55 o
  14  18   1       29.37       39.58     22.97 o
  15  18   1       30.31       91.74     21.03 o
  16  18   1       77.66       54.10     17.89 o
  17  18   1       68.49       22.33     21.22 o
  18  18   1      129.99      153.82     25.33 o
 -18  19   1      249.09      247.93     28.93 o
 -17  19   1       18.28       23.89     27.43 o
 -16  19   1      592.82      577.43     41.16 o
 -15  19   1       35.16       23.34     21.24 o
 -14  19   1      327.96      300.08     18.76 o
 -13  19   1      609.77      654.70     33.53 o
 -12  19   1        0.02       -5.12     12.93 o
 -11  19   1       32.61       26.94     14.22 o
 -10  19   1      779.67      709.81     42.38 o
  -9  19   1      395.13      359.53     29.33 o
  -8  19   1       28.60       38.24     17.26 o
  -7  19   1      991.17     1034.15     66.64 o
  -6  19   1      114.58       85.99     11.31 o
  -5  19   1      316.91      354.72     20.38 o
  -4  19   1        0.11        3.51      9.96 o
  -3  19   1      209.72      191.66     16.90 o
  -2  19   1      186.95      200.29     16.13 o
  -1  19   1      716.09      742.11     26.71 o
   0  19   1        0.43        0.14      8.93 o
   1  19   1     1176.42     1280.00     40.84 o
   2  19   1        0.03       65.90     13.78 o
   3  19   1       57.33       71.02      8.79 o
   4  19   1       48.26       46.27     24.69 o
   5  19   1      205.47      215.29     17.85 o
   6  19   1     1155.44     1232.57     61.61 o
   7  19   1      628.04      569.56     61.97 o
   8  19   1      367.04      379.29     31.54 o
   9  19   1       20.13       42.40     22.08 o
  10  19   1     1241.04     1201.02    105.03 o
  11  19   1     1483.52     1697.04     61.09 o
  12  19   1     1018.16     1056.33     42.86 o
  13  19   1      271.35      285.62     29.44 o
  14  19   1      119.61      109.37     18.89 o
  15  19   1      465.54      513.10     39.75 o
  16  19   1      114.94      116.66     26.94 o
  17  19   1      837.17      921.57     78.44 o
  18  19   1      142.69       80.49     29.76 o
  19  19   1        0.03      -10.77     19.73 o
 -19  20   1      349.47      393.37     41.21 o
 -18  20   1       47.82       43.44     26.63 o
 -17  20   1       60.92       78.92     23.64 o
 -16  20   1       17.66       18.80     40.02 o
 -15  20   1        0.99      -13.64     16.84 o
 -14  20   1       79.71      110.08     25.30 o
 -13  20   1      531.97      532.76     34.44 o
 -12  20   1       19.48       30.61     22.27 o
 -11  20   1      242.97      264.73     29.68 o
 -10  20   1     1158.59     1170.28    107.77 o
  -9  20   1      335.39      344.45     33.04 o
  -8  20   1      373.98      367.70     70.01 o
  -7  20   1      102.18      128.59     22.74 o
  -6  20   1        1.43       14.47     20.67 o
  -5  20   1     2965.98     3127.80    104.53 o
  -4  20   1       58.48       44.96     16.38 o
  -3  20   1       19.93       21.74     47.57 o
  -2  20   1        6.14       15.36     10.44 o
  -1  20   1      277.46      273.27     17.80 o
   0  20   1       24.27        5.57      9.75 o
   1  20   1       55.41       87.04     22.04 o
   2  20   1     2293.18     2234.54     77.38 o
   3  20   1        2.30        2.77      8.21 o
   4  20   1      140.82      152.02     18.65 o
   5  20   1     1634.94     1628.87     54.22 o
   6  20   1      220.29      240.72     28.62 o
   7  20   1       10.97       20.78     15.85 o
   8  20   1       68.80      125.07     22.96 o
   9  20   1     2741.45     2748.75    187.01 o
  10  20   1       10.38       19.55     19.34 o
  11  20   1      372.01      417.03     26.68 o
  12  20   1       53.24       48.68     26.85 o
  13  20   1     1355.73     1353.12     62.23 o
  14  20   1       19.11       -4.61     15.49 o
  15  20   1      354.85      329.98     42.70 o
  16  20   1      121.63       86.87     20.67 o
  17  20   1      620.15      586.09     45.53 o
  18  20   1       31.48       26.69     20.74 o
  19  20   1      890.94      989.45     79.55 o
 -18  21   1       14.92       14.20     20.91 o
 -17  21   1      106.48      135.69     28.88 o
 -16  21   1       54.37       85.18     24.65 o
 -15  21   1       13.21        3.42     23.01 o
 -14  21   1       14.01       25.08     22.37 o
 -13  21   1        5.50      -16.21     21.99 o
 -12  21   1        5.68       25.40     23.64 o
 -11  21   1      584.43      589.43     47.44 o
 -10  21   1       41.23       86.90     25.66 o
  -9  21   1      520.56      501.83     56.54 o
  -8  21   1      486.63      466.67     39.39 o
  -7  21   1        1.40      -28.15     29.11 o
  -6  21   1       20.65       14.61     17.39 o
  -5  21   1      190.65      214.66     34.01 o
  -4  21   1     1389.76     1291.14     68.63 o
  -3  21   1       96.78       66.34     20.32 o
  -2  21   1      331.85      347.56     38.78 o
  -1  21   1      139.41      142.96     15.33 o
   0  21   1     4132.03     4192.18    169.37 o
   1  21   1       25.10       34.69     11.21 o
   2  21   1      610.99      593.48     70.01 o
   3  21   1       60.18       59.27     14.22 o
   4  21   1      316.79      320.29     24.39 o
   5  21   1       52.75       25.53     40.55 o
   6  21   1       94.41      114.29     63.34 o
   7  21   1        4.56        7.97     40.59 o
   8  21   1        0.48        8.46     21.92 o
   9  21   1      831.90      787.16     80.03 o
  10  21   1      311.42      353.81     33.91 o
  11  21   1      334.80      395.39     37.81 o
  13  21   1       62.60       29.52     27.83 o
  14  21   1        0.36      101.50     49.73 o
  15  21   1       50.58       54.97     18.39 o
  16  21   1      244.27      268.53     39.27 o
  17  21   1        1.34      -28.56     24.34 o
  18  21   1       46.42        5.12     18.90 o
 -17  22   1        5.60       -8.35     22.48 o
 -16  22   1      414.34      474.02     43.47 o
 -15  22   1       20.65      -27.29     30.54 o
 -14  22   1       29.39       -6.13     21.78 o
 -13  22   1        4.78        7.70     24.10 o
 -12  22   1      160.81      149.91     38.60 o
 -11  22   1        0.18      -43.59     29.06 o
 -10  22   1      132.06      152.91     43.37 o
  -9  22   1        3.62        3.93     19.33 o
  -8  22   1      413.89      431.41     42.49 o
  -7  22   1       13.52       26.60     22.27 o
  -6  22   1       43.17       36.77     21.26 o
  -5  22   1      438.73      421.48     32.33 o
  -4  22   1        3.26       49.64     18.46 o
  -3  22   1       23.40       21.62     19.29 o
  -2  22   1      210.61      183.79     23.17 o
  -1  22   1       51.38       49.74     12.39 o
   0  22   1     1123.03     1092.00     57.11 o
   1  22   1       33.30       21.99     13.19 o
   2  22   1        1.28        0.24     17.18 o
   3  22   1      166.56      157.70     13.53 o
   4  22   1      100.32       50.44     30.83 o
   5  22   1       23.13        0.63     19.79 o
   6  22   1       21.07       39.66     43.11 o
   7  22   1      295.39      244.99     29.86 o
   8  22   1       14.49      -12.28     28.18 o
   9  22   1      266.18      355.11     56.01 o
  10  22   1       15.91       15.55     21.16 o
  11  22   1       95.51       92.02     22.90 o
  12  22   1        6.26      -14.79     17.48 o
  13  22   1       20.14       24.31     18.95 o
  14  22   1        5.78       10.82     46.73 o
  15  22   1      442.13      442.01     31.63 o
  16  22   1        3.00       33.17     29.72 o
  17  22   1       62.47       49.81     21.05 o
 -15  23   1      150.88      218.19     64.13 o
 -14  23   1       45.80       40.57     32.55 o
 -13  23   1        0.02      -19.35     29.06 o
 -12  23   1        0.03      -12.39     23.83 o
 -11  23   1      231.08      204.96     53.88 o
 -10  23   1       35.27       44.05     30.12 o
  -9  23   1       20.26       19.48     21.33 o
  -8  23   1       22.75       -2.04     33.85 o
  -7  23   1       56.30       75.35     35.95 o
  -6  23   1      274.18      279.95     34.75 o
  -5  23   1       14.31       41.46     21.56 o
  -4  23   1      427.95      394.17     38.25 o
  -3  23   1      462.05      401.39     55.43 o
  -2  23   1        0.47       34.50     37.23 o
  -1  23   1        1.33        3.37     33.92 o
   0  23   1      302.47      292.61     24.87 o
   1  23   1       76.70       38.46     10.26 o
   2  23   1      160.00      157.27     29.42 o
   3  23   1      182.67      140.32     25.31 o
   4  23   1        1.06       26.41     48.58 o
   5  23   1       45.06       11.29     23.58 o
   6  23   1       89.93       50.29     25.02 o
   7  23   1       11.47       11.48     28.18 o
   8  23   1        1.33      -12.31     28.18 o
   9  23   1       13.75        1.62     29.19 o
  10  23   1       22.25       40.44     37.15 o
  11  23   1      307.63      300.04     51.15 o
  12  23   1       20.79       43.80     28.67 o
  13  23   1      110.68       56.40     21.37 o
  14  23   1        2.38       11.67     21.24 o
  15  23   1      413.84      389.60     65.10 o
 -14  24   1      280.31      291.07     62.90 o
 -13  24   1        4.60      -45.93     51.15 o
 -12  24   1        9.81       57.48     47.66 o
 -11  24   1        0.18       22.88     34.45 o
 -10  24   1      339.97      348.40     52.12 o
  -9  24   1       41.17       -5.46     40.24 o
  -8  24   1        0.00       -5.70     24.63 o
  -7  24   1       93.66       93.90     41.43 o
  -6  24   1      194.56      158.21     27.78 o
  -5  24   1       42.11       25.53     26.41 o
  -4  24   1      167.45      235.32     47.22 o
  -3  24   1       69.64      120.31     50.17 o
  -2  24   1       33.92       55.90     34.94 o
  -1  24   1       29.67       13.17     38.47 o
   0  24   1      121.74      148.49     36.92 o
   1  24   1      123.03      123.51     33.92 o
   2  24   1      396.43      507.58     53.53 o
   3  24   1       86.06       94.94     27.25 o
   4  24   1        9.50       21.16     21.24 o
   5  24   1        3.42      -65.37     46.11 o
   6  24   1       19.48       18.79     22.44 o
   7  24   1        2.05       29.69     31.42 o
   8  24   1       65.62       34.25     25.26 o
   9  24   1      286.77      237.04     44.78 o
  10  24   1        3.26        8.24     24.70 o
  11  24   1       11.14        7.20     35.67 o
  12  24   1      153.32      147.13     28.49 o
  13  24   1        1.78      -25.53     30.03 o
  14  24   1       33.52       30.99     32.11 o
 -12  25   1       69.98       72.26     56.62 o
 -11  25   1      174.07      142.09     35.96 o
 -10  25   1      131.29      128.13     35.28 o
  -9  25   1       18.07      -30.63     30.48 o
  -8  25   1       55.90       72.32     30.21 o
  -7  25   1        0.50       -1.77     47.17 o
  -6  25   1      242.28      161.04     60.33 o
  -5  25   1       19.95       12.28     28.97 o
  -4  25   1      115.14      119.74     26.83 o
  -3  25   1        7.52      -20.61     24.47 o
  -2  25   1      158.41      116.44     58.17 o
  -1  25   1        2.76       13.33     33.66 o
   0  25   1       81.83       99.73     47.52 o
   1  25   1       42.88       55.26     33.08 o
   2  25   1      606.61      678.15     55.77 o
   3  25   1       21.01        7.95     32.77 o
   4  25   1        5.29       25.53     33.66 o
   5  25   1        1.97       17.25     26.75 o
   6  25   1       95.21      105.74     37.90 o
   7  25   1        4.52      -29.58     29.51 o
   8  25   1       12.80        5.44     22.07 o
   9  25   1       15.74       26.44     57.07 o
  10  25   1       20.79       21.01     27.73 o
  11  25   1      424.36      442.08     62.85 o
  12  25   1        1.56        2.50     30.83 o
 -10  26   1        9.28       58.05     33.22 o
  -9  26   1       77.07       98.45     33.51 o
  -8  26   1      144.12      142.57     34.12 o
  -7  26   1      151.79      172.61     53.09 o
  -6  26   1      133.50      171.02     54.41 o
  -5  26   1      173.73      185.44     34.81 o
  -4  26   1       38.35       95.83     29.77 o
  -3  26   1       32.84       56.54     39.75 o
  -2  26   1      116.16      135.07     49.73 o
  -1  26   1       44.62       57.24     29.64 o
   0  26   1        2.90        0.86     20.36 o
   1  26   1      173.62      182.36     36.50 o
   2  26   1      187.66      215.94     47.52 o
   3  26   1        7.88        6.27     33.66 o
   4  26   1       44.23       49.99     30.48 o
   5  26   1       28.16       20.79     35.73 o
   6  26   1       30.24       22.77     39.35 o
   7  26   1       65.66       39.31     27.72 o
   8  26   1      262.61      309.17     47.29 o
   9  26   1       38.50       24.22     27.79 o
  10  26   1       23.17       42.40     43.37 o
  -7  27   1      182.48      182.94     43.17 o
  -6  27   1       71.45       90.99     47.61 o
  -5  27   1        2.79      -79.24     52.82 o
  -4  27   1       72.52       47.44     32.91 o
  -3  27   1        1.33       35.35     24.97 o
  -2  27   1      531.91      575.24     85.51 o
  -1  27   1       19.12        3.53     48.41 o
   0  27   1        0.12      -11.48     34.45 o
   1  27   1       18.11       32.51     27.08 o
   2  27   1       42.68       72.26     50.53 o
   3  27   1       99.80       86.57     45.93 o
   4  27   1      103.76       96.44     30.01 o
   5  27   1      216.06      223.16     46.01 o
   6  27   1      109.14      103.02     32.77 o
   0   0   2     7817.71     7034.81    309.09 o
   0   1   2       10.85       32.25      9.41 o
   1   1   2     8853.63     8457.98    193.78 o
  -1   2   2      973.91      908.80     24.29 o
   0   2   2     2468.58     2387.53     45.11 o
   2   2   2    12551.55    11976.42    262.51 o
  -2   3   2    21678.46    20268.88    416.71 o
  -1   3   2     2851.56     2820.01     48.49 o
   0   3   2    12810.42    11904.52    283.89 o
   2   3   2    29496.32    27553.94   1184.06 o
   3   3   2      179.25      192.18      4.84 o
  -3   4   2     1391.94     1366.24     27.16 o
  -2   4   2    25445.67    24706.98    584.03 o
  -1   4   2     3585.69     3328.84     68.34 o
   0   4   2    13348.22    12559.14    248.46 o
   1   4   2     1581.27     1554.69     37.66 o
   2   4   2     9680.59     9252.74    269.25 o
   3   4   2      376.65      343.17     11.04 o
   4   4   2       10.86       11.56      5.26 o
  -4   5   2      115.27       90.69      5.39 o
  -3   5   2      738.63      632.40     23.41 o
  -2   5   2     7462.18     7189.50    112.22 o
  -1   5   2     3489.59     3167.11     59.15 o
   0   5   2    13444.68    13090.13    387.32 o
   1   5   2        9.78       21.18      4.63 o
   2   5   2       23.69       17.58      2.34 o
   3   5   2       67.11       45.17      3.07 o
   4   5   2       92.78       85.59      5.23 o
   5   5   2      503.45      430.00     16.70 o
  -5   6   2      435.98      424.26     11.24 o
  -4   6   2     7304.63     7129.79    152.38 o
  -3   6   2     3449.61     3217.45     67.34 o
  -2   6   2     2191.23     2063.30     43.39 o
  -1   6   2      500.05      427.90     13.52 o
   0   6   2      721.12      681.60     27.21 o
   1   6   2      722.21      832.70     29.28 o
   2   6   2      615.95      595.43     13.34 o
   3   6   2      502.56      403.21     13.87 o
   4   6   2     1544.73     1501.02     29.79 o
   5   6   2       95.50      108.76      5.02 o
   6   6   2     1002.75      945.53     21.62 o
  -6   7   2     1269.45     1399.02     39.80 o
  -5   7   2      264.92      294.93     10.73 o
  -4   7   2      203.03      207.93      7.11 o
  -3   7   2     4083.82     3949.45     77.88 o
  -2   7   2     3739.95     3824.70     82.07 o
  -1   7   2      431.38      407.32      8.49 o
   0   7   2     4048.38     3977.99     90.13 o
   1   7   2     3289.99     3469.34    100.40 o
   2   7   2     1385.23     1363.83     29.01 o
   3   7   2     6886.60     6470.95    179.12 o
   4   7   2     1069.86     1152.87     22.72 o
   5   7   2     1442.28     1243.87     33.61 o
   6   7   2     2755.85     2657.42     61.70 o
   7   7   2      202.78      195.23      7.55 o
  -7   8   2      279.18      273.93     12.04 o
  -6   8   2       24.65       24.47      4.34 o
  -5   8   2     4685.71     5034.74    117.10 o
  -4   8   2      280.46      257.25      9.37 o
  -3   8   2     6122.45     6118.36    142.57 o
  -2   8   2      493.80      453.46     12.07 o
  -1   8   2     3018.25     2978.33     65.10 o
   0   8   2    10768.29    10760.59    228.14 o
   1   8   2     2403.45     2635.75     55.60 o
   2   8   2     5747.63     5496.82    148.01 o
   3   8   2      160.76      163.66      8.98 o
   4   8   2    10796.21    10978.79    237.57 o
   5   8   2      316.18      342.42     11.27 o
   6   8   2      727.22      796.35     22.85 o
   7   8   2      278.55      278.19     13.74 o
   8   8   2      114.52      143.10     10.16 o
  -8   9   2     2604.86     2841.59     53.74 o
  -7   9   2      376.59      364.62     14.71 o
  -6   9   2     1009.62     1059.23     31.85 o
  -5   9   2      276.75      240.75     12.23 o
  -4   9   2     2334.00     2410.79     49.78 o
  -3   9   2     8795.48     9049.90    181.86 o
  -2   9   2      209.76      187.89      7.76 o
  -1   9   2      691.21      642.25     22.58 o
   0   9   2      405.38      473.22     16.88 o
   1   9   2      704.71      819.45     24.53 o
   2   9   2     3981.27     3948.56    110.86 o
   3   9   2       47.62       45.66      5.19 o
   4   9   2      412.11      403.81     15.50 o
   5   9   2       44.53       37.66      6.54 o
   6   9   2        1.84        0.92      4.90 o
   7   9   2      631.08      590.11     19.39 o
   8   9   2     1697.93     1905.01     38.51 o
   9   9   2      399.13      429.14     19.70 o
  -9  10   2     2734.81     2893.88     57.36 o
  -8  10   2       15.10       46.85     18.11 o
  -7  10   2     1152.18     1188.41     23.89 o
  -6  10   2     2885.43     3150.66     68.85 o
  -5  10   2       63.56       54.22      6.18 o
  -4  10   2       55.46       54.28      8.39 o
  -3  10   2     2384.39     2408.17     49.56 o
  -2  10   2    10352.67    10646.85    234.77 o
  -1  10   2      140.54      178.13      8.12 o
   0  10   2     8738.08     8981.06    165.28 o
   1  10   2      519.97      589.64     34.63 o
   2  10   2     1112.25     1108.44     29.31 o
   3  10   2     1192.15     1218.51     29.09 o
   4  10   2      135.33      145.05      7.46 o
   5  10   2       52.42       50.12     14.66 o
   6  10   2      241.85      266.03     12.84 o
   7  10   2       62.73       62.01      5.54 o
   8  10   2      381.28      317.72     26.99 o
   9  10   2      231.06      225.82     22.13 o
  10  10   2     1243.78     1292.05     42.10 o
 -10  11   2      632.08      647.85     22.98 o
  -9  11   2      564.40      620.86     18.32 o
  -8  11   2     1455.35     1548.00     58.36 o
  -7  11   2       99.71       88.15     14.35 o
  -6  11   2        4.46        3.30     12.76 o
  -5  11   2        2.91       -4.27      6.07 o
  -4  11   2     1150.35     1167.03     29.41 o
  -3  11   2     2523.58     2734.47     60.50 o
  -2  11   2      121.02      153.62     13.25 o
  -1  11   2      107.55       67.17      6.67 o
   0  11   2      569.70      633.90     23.23 o
   1  11   2       10.04       28.06      7.46 o
   2  11   2     1493.31     1584.49     49.84 o
   3  11   2      677.13      752.35     31.09 o
   4  11   2     8952.26     9563.47    247.11 o
   5  11   2       76.83       71.01     11.91 o
   6  11   2      331.80      334.55     12.26 o
   7  11   2     2968.10     3043.14     76.51 o
   8  11   2      845.81      942.72     57.51 o
   9  11   2        2.45       23.10      6.03 o
  10  11   2       43.53       27.38     11.64 o
  11  11   2      392.38      410.65     12.93 o
 -11  12   2      762.91      726.15     20.29 o
 -10  12   2     2725.05     2742.04     67.26 o
  -9  12   2      431.87      461.07     28.31 o
  -8  12   2       92.32      124.94     26.81 o
  -7  12   2     2008.31     1981.47     74.25 o
  -6  12   2      448.26      445.90     15.96 o
  -5  12   2        0.85       -1.47      5.52 o
  -4  12   2      165.28      135.78     11.16 o
  -3  12   2      616.27      599.09     16.95 o
  -2  12   2       69.30       48.76      6.35 o
  -1  12   2     1422.42     1552.32     31.51 o
   0  12   2     2674.84     2788.58     54.99 o
   1  12   2     3376.35     3626.02     83.21 o
   2  12   2      271.15      256.84     13.52 o
   3  12   2      552.27      548.95     17.21 o
   4  12   2        6.28        5.17      9.56 o
   5  12   2     1376.71     1504.96     37.40 o
   6  12   2       65.27       68.43     20.54 o
   7  12   2      296.73      294.74     12.01 o
   8  12   2      207.32      236.48      9.64 o
   9  12   2      620.61      620.82     20.90 o
  10  12   2      167.95      149.03     12.90 o
  11  12   2     3761.23     3732.75     91.15 o
  12  12   2      100.78       99.74      9.23 o
 -12  13   2       61.99       62.71      8.93 o
 -11  13   2      257.64      218.57     19.35 o
 -10  13   2       14.17       14.67      8.75 o
  -9  13   2      413.31      417.03     15.02 o
  -8  13   2     1810.39     1650.95     37.69 o
  -7  13   2       50.16       66.48      7.49 o
  -6  13   2      701.39      741.16     25.22 o
  -5  13   2      816.56      765.70     31.27 o
  -4  13   2      235.24      270.65     12.46 o
  -3  13   2       93.61      109.18      8.49 o
  -2  13   2     1243.14     1203.04     27.75 o
  -1  13   2     2092.21     2027.70     39.88 o
   0  13   2       70.53       68.36      6.70 o
   1  13   2     2157.33     2101.38     39.48 o
   2  13   2      173.80      163.33     14.40 o
   3  13   2      197.70      262.52     12.00 o
   4  13   2      583.21      572.23     33.39 o
   5  13   2        2.26        0.13      7.19 o
   6  13   2      237.89      269.60     19.54 o
   7  13   2      360.60      333.71     35.95 o
   8  13   2     1126.80     1133.04     36.53 o
   9  13   2     1379.62     1315.44     31.02 o
  10  13   2      901.08      815.78     23.17 o
  11  13   2        7.36       18.31      7.39 o
  12  13   2     1147.75     1149.34     27.53 o
  13  13   2        1.32       -2.04      7.97 o
 -13  14   2      825.53      790.04     24.49 o
 -12  14   2     2109.76     2157.97     63.12 o
 -11  14   2      261.36      255.60     15.59 o
 -10  14   2        0.59       -3.03     18.06 o
  -9  14   2      459.61      437.55     20.21 o
  -8  14   2      698.15      647.24     21.07 o
  -7  14   2        3.72       -6.98      7.00 o
  -6  14   2      309.20      365.15     18.91 o
  -5  14   2       44.71       61.97      9.40 o
  -4  14   2      383.43      370.44     18.67 o
  -3  14   2     2435.56     2474.08     56.43 o
  -2  14   2      292.38      294.03     13.21 o
  -1  14   2        1.69      -11.48     10.11 o
   0  14   2      507.23      498.20     15.28 o
   1  14   2      311.55      294.19     11.47 o
   2  14   2       65.53       68.24      9.36 o
   3  14   2      186.55      202.24     12.13 o
   4  14   2      114.28      171.38     13.23 o
   5  14   2       14.37       20.58      9.54 o
   6  14   2     1867.79     1871.62     69.83 o
   7  14   2      797.60      857.78     26.99 o
   8  14   2       16.69       26.45      8.74 o
   9  14   2       34.19       33.57     11.40 o
  10  14   2     3208.08     3325.80     78.66 o
  11  14   2      915.48      919.69     42.80 o
  12  14   2      585.81      540.94     18.83 o
  13  14   2      224.61      268.82     24.91 o
  14  14   2      300.23      289.53     21.55 o
 -14  15   2      418.40      377.39     19.95 o
 -13  15   2      966.49      880.65     39.34 o
 -12  15   2      318.05      284.83     21.69 o
 -11  15   2        2.66        7.95     13.25 o
 -10  15   2     1867.92     2057.55     50.49 o
  -9  15   2      288.41      307.98     31.62 o
  -8  15   2      445.93      378.93     27.25 o
  -7  15   2     2650.06     2689.83     86.03 o
  -6  15   2      163.74      149.01     16.34 o
  -5  15   2     1226.12     1298.46     33.83 o
  -4  15   2       14.53       20.14     11.69 o
  -3  15   2      222.53      213.64     15.37 o
  -2  15   2     1034.84     1012.02     26.22 o
  -1  15   2     3305.38     3446.59     62.00 o
   0  15   2      915.15      985.99     29.04 o
   1  15   2      209.11      199.90     13.87 o
   2  15   2       70.63       66.80      9.23 o
   3  15   2     1772.88     1932.42    134.31 o
   4  15   2     3572.92     3858.83    115.19 o
   5  15   2        3.93       35.87     12.24 o
   6  15   2       30.84       41.15     16.03 o
   7  15   2        1.73       -3.02     14.17 o
   8  15   2        8.37       13.27     23.41 o
   9  15   2       93.03       84.19     27.47 o
  10  15   2       52.43       41.61     17.36 o
  11  15   2      504.43      551.49     25.71 o
  12  15   2      169.87      139.66     28.58 o
  13  15   2       10.93        8.81     17.78 o
  14  15   2        7.39       11.27     14.45 o
  15  15   2        6.58       16.64      9.89 o
 -15  16   2      941.95      916.19     45.35 o
 -14  16   2       47.20       60.16      9.96 o
 -13  16   2       24.94       15.31      9.48 o
 -12  16   2       67.14       65.17      7.12 o
 -11  16   2     3882.48     3903.57     98.25 o
 -10  16   2     1186.66     1167.53     67.20 o
  -9  16   2      801.98      812.83     26.79 o
  -8  16   2     2233.29     2211.62     67.47 o
  -7  16   2      484.75      431.21     24.84 o
  -6  16   2      692.12      662.91     23.09 o
  -5  16   2      681.67      715.33     23.98 o
  -4  16   2      371.63      351.14     20.72 o
  -3  16   2        0.26       10.35     13.65 o
  -2  16   2     3295.18     3300.80    103.61 o
  -1  16   2      820.26      824.48     56.05 o
   0  16   2     1188.28     1267.81     35.95 o
   1  16   2       88.42       75.70      9.14 o
   2  16   2     1673.27     1648.80     40.09 o
   3  16   2      379.01      395.39     18.90 o
   4  16   2      263.61      214.04     18.67 o
   5  16   2      538.63      491.59     21.46 o
   6  16   2      584.88      546.43     25.34 o
   7  16   2      182.45      179.33     14.49 o
   8  16   2       31.09       34.94      9.76 o
   9  16   2       98.32       99.11     16.03 o
  10  16   2     3482.44     3460.65    107.58 o
  11  16   2     1123.04     1141.54     39.07 o
  12  16   2       76.67       73.39     13.77 o
  13  16   2      341.50      374.34     21.23 o
  14  16   2      154.74      161.74     12.14 o
  15  16   2       60.17       56.86     27.52 o
  16  16   2      107.17       74.72     17.79 o
 -16  17   2      219.16      201.55     19.21 o
 -15  17   2      232.04      185.09     36.57 o
 -14  17   2       76.11      107.55     31.45 o
 -13  17   2        4.59       -6.61     14.49 o
 -12  17   2      545.08      545.34     35.15 o
 -11  17   2     2530.14     2689.33     78.09 o
 -10  17   2      490.75      479.46     19.40 o
  -9  17   2        2.27       13.45      9.17 o
  -8  17   2      284.80      265.66     19.36 o
  -7  17   2     4501.13     4581.40    144.52 o
  -6  17   2      120.53      138.45     15.19 o
  -5  17   2        7.59        6.54     13.16 o
  -4  17   2     1140.14     1181.35     49.60 o
  -3  17   2      343.99      324.51     17.01 o
  -2  17   2      726.60      795.09     39.71 o
  -1  17   2       28.94       21.05      9.02 o
   0  17   2      700.80      719.76     20.60 o
   1  17   2      351.30      365.79     15.27 o
   2  17   2       27.06       19.28      8.91 o
   3  17   2      549.67      605.54     40.10 o
   4  17   2       26.30       26.37     12.26 o
   5  17   2     3098.28     2893.36    108.05 o
   6  17   2      670.24      606.43     30.35 o
   7  17   2      110.05       96.42     12.94 o
   8  17   2     1599.47     1598.21     60.23 o
   9  17   2     1317.06     1281.22     51.19 o
  10  17   2      339.92      345.24     47.61 o
  11  17   2      119.91      137.92     23.81 o
  12  17   2       53.88       50.31     13.17 o
  13  17   2       32.32       -3.60     23.01 o
  14  17   2      628.99      631.32     31.41 o
  15  17   2     1123.03     1184.59     48.32 o
  16  17   2       20.66      -15.00     28.75 o
  17  17   2      216.17      232.14     38.60 o
 -17  18   2       82.27       51.32     18.80 o
 -16  18   2      194.10      204.67     49.82 o
 -15  18   2        0.14        3.81     11.05 o
 -14  18   2      641.23      674.84     28.49 o
 -13  18   2       23.28       32.96     12.74 o
 -12  18   2      946.96      888.82     38.20 o
 -11  18   2      131.45      141.02     13.67 o
 -10  18   2      359.03      312.45     25.40 o
  -9  18   2       99.72       87.63     25.62 o
  -8  18   2     1008.82      941.53     54.81 o
  -7  18   2     4111.95     4067.36    132.51 o
  -6  18   2      779.82      816.81     28.97 o
  -5  18   2     1898.58     1850.40     54.06 o
  -4  18   2      244.11      266.12     16.78 o
  -3  18   2     3471.91     3493.16     96.03 o
  -2  18   2      213.35      231.64     15.37 o
  -1  18   2      593.45      633.31     27.83 o
   0  18   2        5.16        2.80      8.75 o
   1  18   2      154.66      151.78     10.61 o
   2  18   2      559.59      499.73     18.76 o
   3  18   2      338.34      295.81     25.26 o
   4  18   2       93.22      106.27     30.79 o
   5  18   2      232.96      241.04     31.54 o
   6  18   2       41.15       48.58     12.69 o
   7  18   2        0.12       33.20     15.06 o
   8  18   2      162.74      226.82     20.54 o
   9  18   2      855.94      798.91     72.26 o
  10  18   2     2242.39     2361.42     72.27 o
  11  18   2      961.53      924.28     49.64 o
  12  18   2       22.80       32.87     30.39 o
  13  18   2       12.98       14.29     12.33 o
  14  18   2     1060.87     1089.67     64.40 o
  15  18   2       36.58       -0.72     25.53 o
  16  18   2       75.44       57.33     18.39 o
  17  18   2      570.55      598.65     40.51 o
  18  18   2      284.77      277.05     33.52 o
 -18  19   2        3.19        8.14     20.65 o
 -17  19   2      540.67      555.89     41.92 o
 -16  19   2       74.14       71.98     18.08 o
 -15  19   2        5.25       -8.76     12.82 o
 -14  19   2      123.33      197.46     20.44 o
 -13  19   2      261.38      255.64     47.52 o
 -12  19   2        8.51       -6.27     19.43 o
 -11  19   2      172.98      179.68     43.02 o
 -10  19   2      104.01      100.88     27.47 o
  -9  19   2      282.66      243.23     47.97 o
  -8  19   2        1.17        3.53     14.93 o
  -7  19   2     1012.15      975.76     57.60 o
  -6  19   2        2.39        8.82     10.49 o
  -5  19   2      742.54      809.06     30.99 o
  -4  19   2     1094.94     1255.60     40.93 o
  -3  19   2      726.73      777.76     27.54 o
  -2  19   2        8.30      -21.62     14.49 o
  -1  19   2      393.87      407.79     18.90 o
   0  19   2      319.88      328.39     14.72 o
   1  19   2     1259.62     1272.21     47.96 o
   2  19   2      974.32     1045.39     38.30 o
   3  19   2      583.17      546.46     26.94 o
   4  19   2     1103.16     1159.84     41.46 o
   5  19   2        3.68       13.90     14.07 o
   6  19   2       14.16       57.49     14.94 o
   7  19   2     1503.83     1560.19     89.22 o
   8  19   2      389.42      407.90     27.37 o
   9  19   2      499.24      489.22     28.63 o
  10  19   2      231.19      320.48     43.11 o
  11  19   2      146.98      158.82     21.01 o
  12  19   2       18.66      -13.70     14.34 o
  13  19   2      389.16      440.66     34.98 o
  14  19   2        0.35        6.52     25.44 o
  15  19   2     1415.29     1398.66     98.72 o
  16  19   2        5.24       14.70     68.73 o
  17  19   2       96.16       70.32     20.07 o
  18  19   2        3.80      -34.18     28.84 o
  19  19   2        5.61       22.47     29.15 o
 -19  20   2        9.19        4.60     26.60 o
 -18  20   2        2.65       25.28     20.60 o
 -17  20   2      218.61      206.00     26.80 o
 -16  20   2      269.27      301.38     29.01 o
 -15  20   2        8.25       10.11     12.96 o
 -14  20   2      103.10       77.23     17.60 o
 -13  20   2        8.54       33.57     20.32 o
 -12  20   2      138.75       90.99     35.16 o
 -11  20   2      151.30      147.05     20.83 o
 -10  20   2       61.64       84.33     19.78 o
  -9  20   2      315.77      318.35     30.20 o
  -8  20   2      302.75      291.44     95.40 o
  -7  20   2      242.03      154.21     19.42 o
  -6  20   2      410.51      372.10     21.81 o
  -5  20   2      643.69      695.03     53.27 o
  -4  20   2       62.53       48.10     14.70 o
  -3  20   2      132.07      103.80     12.50 o
  -2  20   2     1619.40     1628.06     52.94 o
  -1  20   2     3445.48     3625.93    150.35 o
   0  20   2      105.14      118.41     21.69 o
   1  20   2     2470.33     2535.31    101.18 o
   2  20   2     1898.96     2308.58     75.01 o
   3  20   2      277.85      264.30     18.37 o
   4  20   2      503.83      452.23     23.55 o
   5  20   2     1488.62     1325.18     70.81 o
   6  20   2     1333.00     1367.23     56.49 o
   7  20   2      211.55      196.81     29.15 o
   8  20   2      233.62      257.08     23.62 o
   9  20   2       82.15       55.65     24.82 o
  10  20   2      285.17      234.27     40.02 o
  11  20   2      118.97       77.58     20.03 o
  12  20   2      106.83      121.63     40.68 o
  13  20   2     1134.33     1279.88     81.31 o
  14  20   2        9.63       34.62     16.53 o
  15  20   2       28.28       20.48     24.63 o
  16  20   2       18.90       12.97     27.91 o
  17  20   2      304.08      330.14     35.67 o
  18  20   2      140.15      125.08     26.07 o
  19  20   2       89.46      115.57     29.68 o
 -17  21   2      384.15      410.23     31.91 o
 -16  21   2        3.60       15.61     23.26 o
 -15  21   2      380.15      405.43     30.98 o
 -14  21   2        0.07      -15.90     15.90 o
 -13  21   2       30.50       45.25     27.77 o
 -12  21   2      275.36      128.87     40.28 o
 -11  21   2      367.33      316.19     32.97 o
 -10  21   2       70.38       73.34     37.28 o
  -9  21   2        3.61      -13.16     36.84 o
  -8  21   2       40.30       19.35     37.90 o
  -7  21   2      898.77      918.46     97.70 o
  -6  21   2      993.49      991.28     53.71 o
  -4  21   2      446.97      448.29     25.33 o
  -3  21   2       40.93       30.92     22.17 o
  -2  21   2        0.00       -3.53     13.25 o
  -1  21   2      112.05      111.94     13.96 o
   0  21   2       11.90       16.49     13.63 o
   1  21   2      294.86      290.99     25.35 o
   2  21   2      253.87      245.13     14.88 o
   3  21   2        0.54        7.62     12.46 o
   4  21   2      199.27      212.98     25.18 o
   5  21   2      421.73      414.55     37.12 o
   6  21   2      108.09       95.26     26.90 o
   7  21   2      162.01      192.66     27.21 o
   8  21   2       31.22       96.13     25.21 o
   9  21   2       14.04      -15.90     39.75 o
  10  21   2      105.48      146.01     25.58 o
  11  21   2       84.99       52.14     21.24 o
  13  21   2      101.95       96.51     20.08 o
  14  21   2      144.64      182.62     33.33 o
  15  21   2        7.38      -13.63     19.22 o
  16  21   2       17.05       38.14     17.38 o
  17  21   2      150.47      178.20     31.18 o
 -16  22   2        1.92      -29.03     29.68 o
 -15  22   2       35.47       48.76     34.45 o
 -14  22   2      193.28      188.26     71.33 o
 -12  22   2       92.39       74.29     30.21 o
 -11  22   2      194.61      117.52     29.62 o
 -10  22   2        7.86       -1.77     44.43 o
  -9  22   2       75.04      120.31     41.69 o
  -8  22   2      108.22      159.55     30.05 o
  -7  22   2       40.11       71.88     20.05 o
  -6  22   2        1.80      -11.48     20.32 o
  -5  22   2        1.80       18.80     27.14 o
  -4  22   2        4.06        5.40     12.01 o
  -3  22   2        5.41      -12.60     15.60 o
  -2  22   2      212.02      216.66     18.75 o
  -1  22   2       24.19       14.17     16.25 o
   0  22   2       55.17       62.99     15.96 o
   1  22   2       80.95       59.27     22.00 o
   2  22   2       15.77       16.78     12.46 o
   3  22   2      137.42      153.84     17.51 o
   4  22   2      745.44      803.47     39.87 o
   5  22   2        0.08      -12.15     20.48 o
   6  22   2      218.34      193.46     31.45 o
   7  22   2      319.01      281.00     43.81 o
   8  22   2       15.32       49.13     28.84 o
   9  22   2       17.43       37.10     43.46 o
  10  22   2      440.50      364.67     35.54 o
  11  22   2      229.26      263.76     28.34 o
  12  22   2      125.18      121.48     27.61 o
  13  22   2       19.68       27.71     17.23 o
  14  22   2        0.30        2.29     26.05 o
  15  22   2       16.25       19.89     20.61 o
  16  22   2       31.09       26.00     24.63 o
 -15  23   2       10.54       74.89     70.09 o
 -14  23   2        0.33       11.48     45.93 o
 -13  23   2       30.22       40.05     27.62 o
 -12  23   2      426.62      401.79     41.90 o
 -11  23   2        7.64       16.38     48.89 o
 -10  23   2        8.91       23.81     23.93 o
  -9  23   2       12.25       21.07     22.61 o
  -8  23   2       27.97       22.88     31.01 o
  -7  23   2      481.80      470.70     45.49 o
  -6  23   2      369.85      374.43     33.13 o
  -5  23   2      196.89      308.56     49.11 o
  -4  23   2       24.33       22.06     20.56 o
  -3  23   2      177.89      154.75     20.47 o
  -2  23   2      373.36      363.97     27.30 o
  -1  23   2       11.03       -0.47     15.92 o
   0  23   2      151.11      141.88     20.80 o
   1  23   2      148.11      133.54     27.55 o
   2  23   2       96.83      128.26     32.95 o
   3  23   2       11.04       22.88     28.18 o
   4  23   2      335.04      355.11     48.14 o
   5  23   2      149.03      102.73     34.36 o
   6  23   2      241.07      257.88     32.69 o
   7  23   2       39.15       25.21     25.55 o
   8  23   2      280.36      320.31     31.23 o
   9  23   2      222.19      228.85     41.78 o
  10  23   2       23.09        9.25     24.01 o
  11  23   2       65.39       60.32     23.20 o
  12  23   2      155.14      165.48     23.83 o
  13  23   2       58.50       74.59     22.81 o
  14  23   2      180.87      214.82     35.11 o
  15  23   2      140.04      111.51     22.17 o
 -13  24   2       52.30       29.24     38.87 o
 -12  24   2       36.08       62.30     31.25 o
 -11  24   2       25.19       -2.79     29.86 o
 -10  24   2      129.74      127.24     29.44 o
  -9  24   2        0.54       40.70     27.31 o
  -8  24   2        3.29       -6.98     34.27 o
  -7  24   2      338.28      391.06     40.59 o
  -6  24   2       17.58       24.60     24.64 o
  -5  24   2       66.27      133.65     46.73 o
  -4  24   2        0.91      -21.11     23.13 o
  -3  24   2      392.33      304.73     29.59 o
  -2  24   2       40.94       75.35     25.79 o
  -1  24   2      141.40      139.22     23.85 o
   0  24   2        0.05       -2.02     23.26 o
   1  24   2        0.51       -0.92     35.25 o
   2  24   2      201.93      174.39     28.65 o
   3  24   2        0.75       -5.21     22.76 o
   4  24   2        7.89       -2.65     23.06 o
   5  24   2       19.57      -10.10     36.62 o
   6  24   2       48.89       26.79     22.46 o
   7  24   2      119.72       76.42     34.84 o
   8  24   2        5.46        4.96     11.44 o
   9  24   2      236.87      197.62     42.29 o
  10  24   2       10.89       22.95     23.37 o
  11  24   2       60.50      101.10     35.97 o
  12  24   2        1.08        3.96     22.48 o
  13  24   2        1.96      -11.30     34.36 o
 -11  25   2        2.20       21.17     33.42 o
 -10  25   2       33.42       55.65     28.23 o
  -9  25   2        0.12      -10.47     38.82 o
  -8  25   2      120.01        9.72     35.42 o
  -7  25   2      101.11       27.38     37.01 o
  -6  25   2       48.14       53.44     28.09 o
  -5  25   2       15.30       26.72     25.93 o
  -4  25   2      165.98      203.25     34.00 o
  -3  25   2       45.41       56.54     29.95 o
  -2  25   2        2.91      -11.23     31.23 o
  -1  25   2      626.61      657.61     59.21 o
   0  25   2       80.35      124.20     35.07 o
   1  25   2       19.17       48.76     37.37 o
   2  25   2       22.52       52.81     42.00 o
   3  25   2        2.63        7.23     27.78 o
   4  25   2        6.66       21.41     28.93 o
   5  25   2        0.00       52.78     31.36 o
   6  25   2        3.91      -14.93     32.60 o
   7  25   2       34.54        6.30     26.36 o
   8  25   2       24.94       18.75     27.04 o
   9  25   2       16.91       67.31     54.15 o
  10  25   2      575.15      640.75     53.43 o
  11  25   2       19.64      -21.20     55.56 o
  -9  26   2       74.35       68.18     43.24 o
  -8  26   2       66.37       75.95     29.04 o
  -7  26   2       73.18       41.61     36.39 o
  -6  26   2        0.44      -14.05     34.27 o
  -5  26   2      102.85       92.98     32.55 o
  -4  26   2        6.70       20.41     38.16 o
  -3  26   2       38.90       17.36     27.01 o
  -2  26   2        8.62        8.83     36.22 o
  -1  26   2       56.45       19.47     29.07 o
   0  26   2       18.45      -34.27     29.95 o
   2  26   2       77.25       75.79     42.49 o
   3  26   2        0.46       -6.17     24.29 o
   4  26   2      411.32      434.99     44.25 o
   5  26   2        4.09       32.57     26.79 o
   6  26   2      451.32      583.36     54.13 o
   7  26   2       58.15       76.32     26.27 o
   8  26   2      446.31      414.46     49.44 o
   9  26   2      102.15       84.42     31.28 o
  -5  27   2      103.69      121.08     37.45 o
  -4  27   2       54.85       22.86     31.29 o
  -3  27   2       64.71       96.14     27.90 o
  -2  27   2        3.29        6.27     37.28 o
  -1  27   2        1.48      -22.08     33.48 o
   0  27   2        5.16      -15.45     25.69 o
   1  27   2        1.77       -1.09     46.02 o
   2  27   2        2.53        0.91     37.59 o
   3  27   2       74.52       93.63     33.63 o
   4  27   2      248.72      243.46     34.35 o
   5  27   2      277.78      329.97     80.65 o
   0   1   3      285.81      301.31     10.34 o
   1   1   3        0.38       12.28      6.27 o
  -1   2   3     1505.48     1372.69     23.82 o
   0   2   3      567.27      554.76     15.24 o
   1   2   3     3569.72     3533.42     86.74 o
   2   2   3     8020.00     7562.69    154.20 o
  -2   3   3    25090.87    23901.05    829.79 o
  -1   3   3     2251.48     2075.08     45.49 o
   0   3   3     2403.94     2443.37     62.24 o
   1   3   3     6099.93     6048.68    124.38 o
   2   3   3    11574.82    10950.13    272.67 o
   3   3   3      296.31      261.24      7.09 o
  -3   4   3     1392.85     1335.99     38.12 o
  -2   4   3     9636.06     9326.30    214.02 o
  -1   4   3       43.36       50.21      3.94 o
   0   4   3     7814.03     7701.31    147.89 o
   1   4   3       10.73        8.01      2.27 o
   2   4   3        8.55       11.44      6.58 o
   3   4   3     2148.19     2123.56     56.34 o
   4   4   3      263.13      273.58      7.25 o
  -4   5   3     6602.64     6279.50    146.41 o
  -3   5   3      702.82      799.05     17.67 o
  -2   5   3      567.24      527.25     34.94 o
  -1   5   3     2124.01     2241.22     50.84 o
   0   5   3     3389.99     3266.72     78.49 o
   1   5   3     1020.42      930.35     22.66 o
   2   5   3       10.52       15.68      4.46 o
   3   5   3      212.65      219.68      6.77 o
   4   5   3        2.47        2.65      3.64 o
   5   5   3     2158.14     2079.84     39.69 o
  -5   6   3       93.31       83.80      4.85 o
  -4   6   3        0.15        1.76      3.93 o
  -3   6   3     1344.20     1411.34     37.98 o
  -2   6   3     3641.67     3728.34     79.14 o
  -1   6   3     1039.76     1088.49     35.42 o
   0   6   3       80.43       78.26      6.05 o
   1   6   3      159.15      171.24      5.96 o
   2   6   3    14909.05    14581.48    316.86 o
   3   6   3      292.99      294.06     23.28 o
   4   6   3      622.12      649.52     18.99 o
   5   6   3     2186.98     2067.99     55.43 o
   6   6   3       36.31       40.51      3.96 o
  -6   7   3     1182.21     1290.54     43.02 o
  -5   7   3     1311.48     1324.58     46.38 o
  -4   7   3    12013.25    12252.63    269.77 o
  -3   7   3     1287.74     1338.04     33.61 o
  -2   7   3     2926.81     3071.63     69.70 o
  -1   7   3     1142.43     1153.35     21.81 o
   0   7   3     3182.09     3300.08     81.66 o
   1   7   3     4414.39     4262.42     99.63 o
   2   7   3     9376.12     9454.16    209.15 o
   3   7   3     5370.78     5463.14    103.77 o
   4   7   3       48.53       41.26      9.36 o
   5   7   3       29.81       41.69      4.88 o
   6   7   3     1830.36     1895.56     57.18 o
   7   7   3      348.84      379.55     10.26 o
  -7   8   3     1384.85     1431.08     31.98 o
  -6   8   3     2538.89     2659.03     70.23 o
  -5   8   3        0.26       -0.66      4.42 o
  -4   8   3      291.01      279.10      7.91 o
  -3   8   3      217.58      233.28      8.70 o
  -2   8   3     5833.70     5699.92    109.85 o
  -1   8   3      467.06      501.68     14.00 o
   0   8   3      116.73      119.13      6.49 o
   1   8   3      424.41      427.07     26.85 o
   2   8   3      355.13      398.48     11.65 o
   3   8   3       67.20       63.39     12.72 o
   4   8   3       46.04       53.65      8.44 o
   5   8   3       68.93       73.46     11.09 o
   6   8   3      189.32      144.87      6.34 o
   7   8   3     1085.85     1156.76     25.71 o
   8   8   3      464.56      405.12     12.94 o
  -8   9   3      628.72      706.46     18.20 o
  -7   9   3      148.04      120.03      6.27 o
  -6   9   3     2865.30     2795.39     62.62 o
  -5   9   3      498.15      585.37     23.06 o
  -4   9   3     1360.37     1342.65     30.62 o
  -3   9   3      197.70      171.02     47.44 o
  -2   9   3      489.76      519.05     13.40 o
  -1   9   3     3395.80     3753.50     92.26 o
   0   9   3     1086.76     1238.50     35.17 o
   1   9   3       35.03       28.27      4.11 o
   2   9   3     3900.59     4200.86     93.25 o
   3   9   3     1627.10     1713.49     33.16 o
   4   9   3     1262.78     1315.42     29.47 o
   5   9   3       81.91      100.02      6.41 o
   6   9   3       21.59        0.93     11.09 o
   7   9   3      161.49      143.68      8.01 o
   8   9   3       53.40       44.26      5.21 o
   9   9   3        3.68       -2.56      5.97 o
  -9  10   3        4.91        2.45     10.16 o
  -8  10   3      543.95      517.13     16.89 o
  -7  10   3     6522.62     6588.53    144.94 o
  -6  10   3     1216.99     1337.70     31.49 o
  -5  10   3     2266.48     2385.73     39.70 o
  -4  10   3      281.77      324.11     12.48 o
  -3  10   3      698.12      797.67     17.68 o
  -2  10   3      711.65      697.38     14.71 o
  -1  10   3      325.26      344.82     12.02 o
   0  10   3     1887.47     1961.29     52.60 o
   1  10   3     1563.81     1615.58     41.53 o
   2  10   3      907.82      930.48     21.68 o
   3  10   3     5645.31     6170.72    148.60 o
   4  10   3       50.62       56.13      5.26 o
   5  10   3       25.62       30.59      5.78 o
   6  10   3       83.81      115.77      7.32 o
   7  10   3      820.71      918.65     26.67 o
   8  10   3       35.20       45.46      8.24 o
   9  10   3      950.14      932.98     30.10 o
  10  10   3        0.00        1.29      7.48 o
 -10  11   3      557.60      512.79     16.46 o
  -9  11   3      897.23      915.95     25.87 o
  -8  11   3     1607.57     1604.06     43.41 o
  -7  11   3     1003.32      964.63     33.21 o
  -6  11   3     1563.78     1535.06     37.77 o
  -5  11   3     2784.94     2827.19     63.25 o
  -4  11   3     1354.84     1397.37     36.17 o
  -3  11   3      175.29      152.44      7.58 o
  -2  11   3       37.93       52.95      5.95 o
  -1  11   3     3318.42     3452.32     78.87 o
   0  11   3     1578.10     1575.75     35.84 o
   1  11   3      339.82      324.45     12.11 o
   2  11   3     4089.87     4258.49    105.65 o
   3  11   3        0.01        1.39      5.91 o
   4  11   3      131.29      120.40      8.88 o
   5  11   3     4161.98     4146.57    111.53 o
   6  11   3        0.31        3.92      7.05 o
   7  11   3      361.97      373.66     12.09 o
   8  11   3     1921.37     1933.75     82.64 o
   9  11   3       61.45       64.38      7.20 o
  10  11   3        2.71        5.20      6.81 o
  11  11   3     4344.75     4229.00    167.13 o
 -11  12   3        7.45       15.69      7.18 o
 -10  12   3      182.97      168.32     10.33 o
  -9  12   3      343.60      330.89     11.12 o
  -8  12   3      103.33       79.75      9.19 o
  -7  12   3      179.03      200.00      9.67 o
  -6  12   3     3351.39     3413.50    122.47 o
  -5  12   3      346.05      314.47     14.09 o
  -4  12   3       44.75       65.05      8.47 o
  -3  12   3      339.96      392.03     17.24 o
  -2  12   3        2.06       13.56      6.11 o
  -1  12   3     4263.89     4285.50     81.90 o
   0  12   3      105.23      111.32      6.80 o
   1  12   3      576.31      634.43     16.31 o
   2  12   3       32.73       50.00     11.79 o
   3  12   3      147.35       98.81     15.19 o
   4  12   3      311.97      311.59     20.36 o
   5  12   3     3922.12     4118.81    102.39 o
   6  12   3       18.27       17.03     10.25 o
   7  12   3     1075.52     1099.19     26.52 o
   8  12   3       13.99       14.33      7.38 o
   9  12   3      626.98      558.80     22.31 o
  10  12   3        0.39       -7.44      7.13 o
  11  12   3      822.02      820.39     20.81 o
  12  12   3     4244.58     4233.49    136.39 o
 -12  13   3      394.27      385.80     36.04 o
 -11  13   3       48.38       30.93     20.32 o
 -10  13   3      461.93      436.51     14.67 o
  -9  13   3      130.89      131.23      7.66 o
  -8  13   3     1947.89     2010.89     56.44 o
  -7  13   3     1898.27     1987.16     48.31 o
  -6  13   3      784.77      824.35     40.29 o
  -5  13   3       31.49       42.70      7.37 o
  -4  13   3     1739.49     1805.41     46.73 o
  -3  13   3     3368.29     3536.95     70.44 o
  -2  13   3       26.27       13.44     10.36 o
  -1  13   3       19.89       12.35      6.01 o
   0  13   3     1325.93     1375.13     41.04 o
   1  13   3     7325.84     7671.00    161.31 o
   2  13   3      957.30      983.00     30.78 o
   3  13   3      334.08      345.25     13.87 o
   4  13   3       25.14       34.41      8.35 o
   5  13   3     1299.75     1377.70     47.66 o
   6  13   3      691.27      637.39     39.53 o
   7  13   3      941.96      904.06     31.51 o
   8  13   3     3135.79     3144.76     85.81 o
   9  13   3      343.85      355.83     16.43 o
  10  13   3      123.59       95.47     10.85 o
  11  13   3     1184.74     1088.44     31.00 o
  12  13   3       13.64       -2.72      7.02 o
  13  13   3     1047.30      932.51     39.91 o
 -13  14   3      249.15      216.42     14.52 o
 -12  14   3      154.30      153.11     10.75 o
 -11  14   3      497.72      463.96     40.46 o
 -10  14   3       59.90       64.57     12.01 o
  -9  14   3        0.55       -2.96      6.24 o
  -8  14   3     1994.87     2165.47     60.26 o
  -7  14   3      891.71      896.06     47.44 o
  -6  14   3      171.25      185.87     10.28 o
  -5  14   3        8.14        4.35     14.13 o
  -4  14   3      197.93      194.50      9.64 o
  -3  14   3      861.83      835.65     23.13 o
  -2  14   3       10.00       11.16      7.91 o
  -1  14   3      779.55      757.74     19.08 o
   0  14   3     2066.44     2078.27     50.78 o
   1  14   3       27.28       28.78      7.56 o
   2  14   3     1496.86     1419.12     31.55 o
   3  14   3     2091.47     2116.21     65.76 o
   4  14   3     3391.79     3696.17     85.38 o
   5  14   3      775.55      806.54     28.34 o
   6  14   3      572.03      583.12     24.42 o
   7  14   3     2961.69     3023.30    134.01 o
   8  14   3       25.46       25.12      8.98 o
   9  14   3       43.25       45.53     11.31 o
  10  14   3      110.00      104.21     13.69 o
  11  14   3      302.66      327.87     18.65 o
  12  14   3      337.75      331.37     16.63 o
  13  14   3      515.65      456.87     18.39 o
  14  14   3      475.17      488.73     19.03 o
 -14  15   3      182.92      177.96     16.17 o
 -13  15   3     2628.76     2560.28     70.62 o
 -12  15   3        2.54        8.57     10.65 o
 -11  15   3      231.70      254.29     31.14 o
 -10  15   3     1717.48     1642.84     74.95 o
  -9  15   3       21.67       11.53      8.30 o
  -8  15   3       45.08       60.09     12.46 o
  -7  15   3       52.16       90.99     22.08 o
  -6  15   3       12.18       26.86      9.21 o
  -5  15   3      682.64      734.09     34.50 o
  -4  15   3      805.35      822.28     25.23 o
  -3  15   3      778.95      769.23     21.54 o
  -2  15   3      601.44      599.65     27.16 o
  -1  15   3     1544.66     1518.03     40.53 o
   0  15   3       11.11        8.64      6.85 o
   1  15   3     2737.34     2704.98    102.96 o
   2  15   3      474.11      458.92     14.83 o
   3  15   3      580.69      510.97     19.68 o
   4  15   3      359.43      337.77     13.82 o
   5  15   3      102.95       87.69     14.05 o
   6  15   3      344.88      378.20     19.08 o
   7  15   3       51.53       44.70     10.86 o
   8  15   3       48.27       55.65     14.22 o
   9  15   3     1307.23     1413.59     80.31 o
  10  15   3      117.04      109.98     12.68 o
  11  15   3     2348.16     2470.38     65.96 o
  12  15   3       54.01       57.04     11.37 o
  13  15   3     1181.21     1249.74     45.29 o
  14  15   3       80.92       76.19     10.17 o
  15  15   3      771.43      775.38     33.97 o
 -15  16   3      630.97      641.28     33.01 o
 -14  16   3      256.99      172.70     17.66 o
 -13  16   3      126.36      137.52     16.26 o
 -12  16   3      615.17      596.79     35.64 o
 -11  16   3      864.88      970.73     30.13 o
 -10  16   3       16.97       22.32      7.91 o
  -9  16   3       69.95       56.78     18.68 o
  -8  16   3      307.75      337.17     20.79 o
  -7  16   3      182.25      159.93     17.23 o
  -6  16   3      251.92      227.90     16.96 o
  -5  16   3      668.25      619.33     40.81 o
  -4  16   3       56.24       41.04     12.81 o
  -3  16   3     4409.33     4677.24    107.52 o
  -2  16   3     1031.51     1032.99     31.45 o
  -1  16   3      261.03      252.86     12.44 o
   0  16   3       51.54       45.41     13.69 o
   1  16   3     3528.44     3561.01    122.39 o
   2  16   3       83.07       77.39      7.91 o
   3  16   3      242.30      250.21     23.85 o
   4  16   3       40.63       32.04      9.57 o
   5  16   3       57.08       48.31     10.57 o
   6  16   3     1199.14     1184.59     67.49 o
   7  16   3        9.00       32.08     17.62 o
   8  16   3      121.64      140.46     24.47 o
   9  16   3      355.93      322.22     16.55 o
  10  16   3      135.69      148.68     13.74 o
  11  16   3      324.72      320.51     16.52 o
  12  16   3      917.22      923.17     80.25 o
  13  16   3       38.85       76.70     21.16 o
  14  16   3       52.51       39.60     11.81 o
  15  16   3      859.77      944.02     44.13 o
  16  16   3      337.30      393.63     34.01 o
 -16  17   3       71.49       51.75     16.10 o
 -15  17   3        2.76      -26.37     17.58 o
 -14  17   3      153.51      158.43     47.70 o
 -13  17   3        8.64       11.36     23.41 o
 -12  17   3      542.18      482.50     37.45 o
 -11  17   3       14.56       28.49     15.46 o
 -10  17   3      474.69      471.09     26.53 o
  -9  17   3       61.51       67.32     13.45 o
  -8  17   3       11.40       27.83     13.34 o
  -7  17   3       32.28      -12.13     18.32 o
  -6  17   3       61.80       67.12     17.05 o
  -5  17   3       19.75        8.51     18.06 o
  -4  17   3     1045.53     1112.91     32.91 o
  -3  17   3       54.66       66.15     10.59 o
  -2  17   3       85.28       59.45     10.02 o
  -1  17   3       83.29       77.74     12.25 o
   0  17   3      196.81      203.75     13.76 o
   1  17   3      911.59      813.94     41.21 o
   2  17   3      131.94      138.45     22.61 o
   3  17   3      379.43      355.86     33.21 o
   4  17   3     3274.07     3163.21    102.33 o
   5  17   3     1835.73     1782.03     66.80 o
   6  17   3        9.83       18.08     12.46 o
   7  17   3      886.82      891.67     46.84 o
   8  17   3      889.83      809.16     36.95 o
   9  17   3      617.10      621.49     73.32 o
  10  17   3        5.45        2.74     26.50 o
  11  17   3      260.45      279.14     23.07 o
  12  17   3      207.57      180.74     16.80 o
  13  17   3        2.58       -0.39     12.89 o
  14  17   3      337.69      326.88     32.24 o
  15  17   3       15.31       -2.48      8.04 o
  16  17   3      203.70      174.78     16.54 o
  17  17   3       42.81       69.11     18.45 o
 -17  18   3      162.55      161.83     31.80 o
 -16  18   3       60.14       59.49     14.27 o
 -15  18   3       22.14       23.77     16.96 o
 -14  18   3        1.03       -3.20     22.44 o
 -13  18   3        0.03       -4.24     11.68 o
 -12  18   3      712.93      733.20     25.49 o
 -11  18   3       68.89       70.38     10.92 o
 -10  18   3      127.48      165.11     16.36 o
  -9  18   3       41.49       43.11     13.25 o
  -8  18   3       61.55      111.07     17.78 o
  -7  18   3      330.64      324.36     30.49 o
  -6  18   3        9.55        5.95     12.84 o
  -5  18   3     1973.27     2157.95     95.53 o
  -4  18   3       61.66       72.30     11.13 o
  -3  18   3      577.55      616.28     21.55 o
  -2  18   3     2361.67     2224.66     75.14 o
  -1  18   3     1085.29     1034.68     30.73 o
   0  18   3     2645.45     2706.44     78.17 o
   1  18   3      307.38      303.04     32.29 o
   2  18   3      120.46       94.77      9.32 o
   3  18   3      412.18      332.84     15.70 o
   4  18   3       32.27       36.85     13.36 o
   5  18   3     1341.79     1294.45     48.34 o
   6  18   3      224.69      214.93     21.33 o
   7  18   3      183.38      184.45     28.27 o
   8  18   3        0.21      -17.58     14.22 o
   9  18   3      938.19      908.51     34.38 o
  10  18   3      716.59      656.69     32.93 o
  11  18   3      210.81      183.31     17.23 o
  12  18   3        9.69        3.80     12.72 o
  13  18   3      286.18      269.49     19.84 o
  14  18   3        1.48      -17.58     19.24 o
  15  18   3      456.20      517.15     56.23 o
  16  18   3      482.48      502.85     31.11 o
  17  18   3       40.97       46.17     21.48 o
  18  18   3       55.19       25.53     29.15 o
 -18  19   3       10.68        8.83     21.11 o
 -17  19   3       33.21       34.73     18.80 o
 -16  19   3        3.93      -22.17     14.78 o
 -15  19   3       97.32      126.18     45.80 o
 -14  19   3       49.96       28.10     27.38 o
 -13  19   3        0.17       10.47     17.07 o
 -12  19   3      150.97      133.48     18.09 o
 -11  19   3        9.00       -7.34     10.11 o
 -10  19   3      239.81      211.67     18.47 o
  -9  19   3       41.88       34.95     18.24 o
  -8  19   3        0.09      -17.49     14.43 o
  -7  19   3       52.69       36.04     21.02 o
  -6  19   3      369.49      336.39     43.77 o
  -5  19   3      168.06      125.02     14.18 o
  -4  19   3     1860.13     1962.25     66.38 o
  -3  19   3      232.94      241.98     35.16 o
  -2  19   3      862.39      934.78     49.64 o
  -1  19   3      681.84      737.29     49.91 o
   0  19   3      215.12      196.86     25.18 o
   1  19   3      180.36      194.16     18.29 o
   2  19   3        8.24       -3.92      8.02 o
   3  19   3       33.35       43.45     13.41 o
   4  19   3        9.39      -19.63     14.51 o
   5  19   3      180.48      208.47     27.94 o
   6  19   3        0.07       -6.27     17.84 o
   7  19   3      196.64      163.83     18.88 o
   8  19   3      200.58      202.09     19.64 o
   9  19   3       11.09       -8.66     21.51 o
  10  19   3      252.01      193.62     18.61 o
  11  19   3       99.56       74.28     14.60 o
  12  19   3      394.13      345.53     37.08 o
  13  19   3      247.01      250.39     27.66 o
  14  19   3      428.59      426.87     37.60 o
  15  19   3      228.42      248.74     29.20 o
  16  19   3       23.12       28.90     24.29 o
  17  19   3      536.32      530.26     60.95 o
  18  19   3        2.46        3.89     20.65 o
  19  19   3        1.38        9.19     25.09 o
 -18  20   3      149.41      151.82     25.52 o
 -17  20   3      196.34      242.71     34.84 o
 -16  20   3      133.24      142.34     24.57 o
 -15  20   3       21.30        2.55     17.79 o
 -14  20   3       20.30       15.38     37.10 o
 -13  20   3       75.56       65.93     31.08 o
 -12  20   3        5.80       23.01     31.80 o
 -11  20   3      113.34      108.49     16.53 o
 -10  20   3       47.73      155.82     44.52 o
  -9  20   3      526.85      536.70     64.97 o
  -8  20   3      138.36       94.43     32.95 o
  -7  20   3        0.31        0.00      8.83 o
  -6  20   3        7.83       -5.02     16.08 o
  -5  20   3      626.10      567.76     24.22 o
  -4  20   3       64.01       46.53     13.36 o
  -3  20   3      543.69      587.97     23.20 o
  -2  20   3        4.85       43.58     14.92 o
  -1  20   3     1621.18     1632.60     54.63 o
   0  20   3      307.52      296.02     18.63 o
   1  20   3      379.72      319.36     22.53 o
   2  20   3      164.88      172.61     15.64 o
   3  20   3      217.36      152.08     42.18 o
   4  20   3       26.84       54.85     20.25 o
   5  20   3      300.94      355.81     28.42 o
   6  20   3       25.89        4.42     24.82 o
   7  20   3      769.76      756.51     40.36 o
   8  20   3        1.78      -15.12     15.92 o
   9  20   3        9.16      -17.58     14.87 o
  10  20   3       13.76        8.80     21.20 o
  11  20   3       83.90       40.46     24.56 o
  12  20   3      649.81      640.71     33.48 o
  13  20   3       22.57       27.67     15.44 o
  14  20   3      124.08      119.81     24.39 o
  15  20   3       64.37       59.61     21.18 o
  16  20   3       41.54        9.76     20.06 o
  17  20   3      188.48      160.36     20.12 o
  18  20   3        9.28      -16.78     29.95 o
 -16  21   3       64.31       -6.31     56.98 o
 -15  21   3        5.75       15.95     20.70 o
 -14  21   3        9.90       -4.42     30.12 o
 -12  21   3      152.90      179.68     49.38 o
 -11  21   3      646.49      582.40     65.99 o
 -10  21   3       17.32       15.00     15.32 o
  -9  21   3       69.37       71.73     27.21 o
  -8  21   3      315.90      275.08     46.38 o
  -7  21   3       12.56       16.33     18.79 o
  -6  21   3       75.62       39.42     18.64 o
  -5  21   3      183.43      191.34     18.46 o
  -4  21   3      212.12      243.12     25.09 o
  -3  21   3       50.99       94.38     52.65 o
  -2  21   3      552.31      633.56     32.67 o
  -1  21   3      123.59      111.30     16.96 o
   0  21   3       58.78       48.76     17.05 o
   1  21   3        1.59       -2.22     12.92 o
   2  21   3      205.40      239.74     37.72 o
   3  21   3       51.62       53.00     15.19 o
   4  21   3      382.84      402.65     31.14 o
   5  21   3       22.89       50.73     19.96 o
   6  21   3        3.91      -18.11     18.91 o
   7  21   3        8.45      -14.68     15.55 o
   8  21   3      284.76      226.81     22.98 o
   9  21   3       21.34       12.38     18.12 o
  10  21   3      551.25      563.47     33.85 o
  11  21   3      116.37       91.94     23.11 o
  12  21   3        3.79       11.27     16.70 o
  13  21   3      779.29      724.07     47.49 o
  14  21   3      375.83      374.20     29.45 o
  15  21   3       62.88       15.73     37.15 o
  16  21   3       11.45       -4.06     53.53 o
 -15  22   3      165.28      221.68     40.97 o
 -14  22   3        0.14       26.51     27.04 o
 -13  22   3      165.28      235.62     49.25 o
 -12  22   3      544.56      545.31     50.92 o
 -11  22   3        2.13      -20.77     21.03 o
 -10  22   3       91.80       89.28     34.50 o
  -9  22   3       12.93       -4.36     21.64 o
  -8  22   3      481.89      490.26     63.16 o
  -7  22   3        7.80       39.66     36.31 o
  -6  22   3      138.80      104.10     26.06 o
  -5  22   3      767.47      768.96     51.06 o
  -4  22   3        5.90       35.33     38.87 o
  -3  22   3      959.22      948.65     37.37 o
  -2  22   3        5.43       35.33     32.86 o
  -1  22   3        0.25        7.10     15.92 o
   0  22   3       16.57       23.98     15.30 o
   1  22   3       57.59       24.77     32.55 o
   2  22   3        4.92       -5.22      7.60 o
   3  22   3      119.45      109.76     24.30 o
   4  22   3       69.65       38.67     36.17 o
   5  22   3      217.86      183.65     26.59 o
   6  22   3        0.61       28.27     36.39 o
   7  22   3      164.34      142.75     36.92 o
   8  22   3       50.96       26.08     24.76 o
   9  22   3        0.17       12.41     19.42 o
  10  22   3       75.09       86.62     32.91 o
  11  22   3        2.65       -3.89     20.12 o
  12  22   3      124.04      114.08     37.28 o
  13  22   3      136.54      158.47     28.97 o
  14  22   3      189.16      164.22     23.75 o
  15  22   3       44.50       36.59     25.92 o
 -14  23   3       81.46       63.41     29.69 o
 -13  23   3        0.18        0.33     28.03 o
 -12  23   3        1.20       -1.94     21.48 o
 -11  23   3       15.91        2.46     22.20 o
 -10  23   3       97.57      141.53     29.61 o
  -9  23   3        1.82        6.88     39.00 o
  -8  23   3       19.24        3.53     29.95 o
  -7  23   3       34.51       30.14     28.09 o
  -6  23   3       54.60       48.86     21.50 o
  -5  23   3      111.99      129.61     29.59 o
  -4  23   3      736.21      872.42     64.49 o
  -3  23   3     1465.36     1437.28    100.14 o
  -2  23   3      613.88      565.35     43.81 o
  -1  23   3      347.97      328.43     26.08 o
   0  23   3       21.57       27.91     15.70 o
   1  23   3      322.01      268.43     27.65 o
   2  23   3       16.75       12.28     18.55 o
   3  23   3       61.85       44.50     32.20 o
   4  23   3        1.63        1.77     40.02 o
   5  23   3        4.25      -11.42     21.20 o
   6  23   3      279.37      318.27     38.40 o
   7  23   3       50.12       51.13     22.13 o
   8  23   3       54.60       64.55     25.96 o
   9  23   3        0.39       30.18     24.34 o
  10  23   3      150.16      198.49     50.26 o
  11  23   3        6.64       12.30     19.86 o
  12  23   3      210.35      221.98     64.40 o
  13  23   3       85.07      127.39     25.70 o
  14  23   3       19.80        5.79     20.39 o
 -12  24   3      385.40      357.58     41.93 o
 -11  24   3       28.25       35.86     27.16 o
 -10  24   3      445.07      449.07     41.69 o
  -9  24   3      607.65      583.57     58.45 o
  -8  24   3      499.26      462.79     41.85 o
  -7  24   3      189.20      243.68     39.77 o
  -6  24   3        0.14        2.49      8.66 o
  -5  24   3       96.83       90.76     27.85 o
  -4  24   3        2.17       -2.73      8.49 o
  -3  24   3       44.95       63.31     21.02 o
  -2  24   3        0.92      -14.94     18.08 o
   0  24   3       38.61        6.27     31.01 o
   1  24   3       13.76      -37.37     24.91 o
   2  24   3      688.56      579.22     50.97 o
   3  24   3       10.15       19.02     22.84 o
   4  24   3        8.34       33.17     23.16 o
   5  24   3        8.10        3.93     23.98 o
   6  24   3       68.25      110.57     48.54 o
   7  24   3      287.02      303.17     32.07 o
   8  24   3       15.89       38.96     46.02 o
   9  24   3        1.20       11.71     38.03 o
  10  24   3      222.76      208.65     56.71 o
  11  24   3      130.62      174.18     45.54 o
  12  24   3       30.06      100.20     27.52 o
 -10  25   3        3.97       32.56     26.50 o
  -9  25   3      112.88      162.72     29.41 o
  -8  25   3      207.37      145.58     44.43 o
  -7  25   3        1.31       36.04     46.73 o
  -6  25   3        3.64       15.36     42.71 o
  -5  25   3        0.35      -14.05     32.51 o
  -4  25   3        1.14        5.59     37.85 o
  -3  25   3       63.66       79.50     37.10 o
  -2  25   3        4.02      108.83     52.12 o
  -1  25   3      551.13      654.97     87.01 o
   0  25   3       27.21      -22.08     47.70 o
   1  25   3        0.74       34.27     31.71 o
   2  25   3       22.31       35.04     25.23 o
   3  25   3       13.25       13.89     25.54 o
   4  25   3       12.83       -2.42     41.52 o
   5  25   3       86.76       57.42     36.04 o
   6  25   3       71.68       43.11     44.87 o
   7  25   3       98.22       84.89     26.60 o
   8  25   3       46.65       68.71     38.72 o
   9  25   3      199.74      160.87     35.53 o
  10  25   3       60.72       11.48     47.70 o
  -7  26   3      171.74      122.10     80.83 o
  -6  26   3        9.43       14.05     50.97 o
  -5  26   3        1.02      -42.40     50.26 o
  -4  26   3       61.46       83.83     42.40 o
  -3  26   3       17.47        8.84     39.75 o
  -2  26   3       18.09       -3.01     32.24 o
  -1  26   3       40.24       31.59     28.38 o
   0  26   3       37.62       15.21     24.78 o
   1  26   3        2.59       39.89     27.82 o
   2  26   3        0.32       -1.56      8.68 o
   3  26   3        8.14       17.35     37.15 o
   4  26   3       92.80      125.60     29.07 o
   5  26   3        1.66       60.16     52.12 o
   6  26   3      278.15      291.89     34.10 o
   0   1   4     2192.47     2043.57     61.84 o
   1   1   4     4161.89     4045.44     98.32 o
  -1   2   4      895.09      915.37     38.38 o
   0   2   4     3228.51     3187.85     93.46 o
   1   2   4     1590.07     1642.00     49.56 o
  -2   3   4      977.63      950.26     18.46 o
  -1   3   4       93.39      130.03      5.39 o
   0   3   4       28.48       38.09      4.49 o
   1   3   4     6875.43     6724.33    189.71 o
   2   3   4      216.71      161.04      9.01 o
   3   3   4     3133.71     3266.58     98.49 o
  -3   4   4      331.37      270.09      9.14 o
  -2   4   4        1.87        4.55      3.09 o
  -1   4   4     1549.78     1631.19     37.11 o
   0   4   4       81.62       78.96      4.86 o
   1   4   4      505.93      496.07     13.21 o
   2   4   4     4952.26     4925.56     98.76 o
   3   4   4      676.18      693.05     21.86 o
   4   4   4      577.51      567.47     11.99 o
  -4   5   4      508.98      525.67     15.55 o
  -3   5   4     3426.87     3836.17     84.71 o
  -2   5   4      290.20      295.62     11.51 o
  -1   5   4     4508.44     4494.23    105.83 o
   0   5   4       43.44       61.66      3.27 o
   1   5   4     6279.10     6562.23    123.62 o
   2   5   4     1504.43     1555.37     36.20 o
   3   5   4     1594.57     1750.38     37.34 o
   4   5   4     9173.73     9381.27    178.97 o
   5   5   4     9745.23    10007.20    217.73 o
  -5   6   4        4.46       10.59      5.11 o
  -4   6   4      368.27      455.66     26.68 o
  -3   6   4      550.91      671.74     19.01 o
  -2   6   4      937.48      912.44     21.97 o
  -1   6   4       22.08       18.91      3.59 o
   0   6   4     4110.52     4330.62    100.72 o
   1   6   4     6212.91     6403.02    175.05 o
   2   6   4      524.12      545.74     12.01 o
   3   6   4      696.01      700.20     18.83 o
   4   6   4     1903.92     1917.40     42.16 o
   5   6   4     6017.93     5908.88    114.67 o
   6   6   4      633.79      616.94     14.05 o
  -6   7   4       84.31       94.40      9.45 o
  -5   7   4      946.66      962.52     45.89 o
  -4   7   4      483.53      456.70     16.52 o
  -3   7   4     3699.96     3739.99     75.97 o
  -2   7   4      801.96      797.09     19.32 o
  -1   7   4      399.40      384.79     12.60 o
   0   7   4      750.12      790.22     22.57 o
   1   7   4      451.33      488.75     11.99 o
   2   7   4     1694.08     1677.96     34.30 o
   3   7   4      129.33      130.98     30.96 o
   4   7   4     1889.43     1816.81     39.31 o
   5   7   4      298.18      306.42     10.47 o
   6   7   4      231.97      211.57      8.12 o
   7   7   4     4125.28     4184.10     78.71 o
  -7   8   4       93.81       87.97     10.11 o
  -6   8   4      160.86      197.68      7.68 o
  -5   8   4       79.45       95.58      9.89 o
  -4   8   4     3125.87     3145.02     64.64 o
  -3   8   4      832.16      942.72     30.70 o
  -2   8   4     1594.68     1682.27     51.23 o
  -1   8   4      993.59      984.33     30.18 o
   0   8   4      841.79      890.54     22.48 o
   1   8   4      152.55      149.50     11.00 o
   2   8   4     1646.96     1698.05     50.13 o
   3   8   4      437.39      389.02     11.84 o
   4   8   4      389.54      330.25      9.54 o
   5   8   4        6.68        7.48      4.97 o
   6   8   4     2066.54     2281.23     52.94 o
   7   8   4     2045.78     2024.47     51.35 o
   8   8   4       35.00       40.69     10.20 o
  -8   9   4      687.04      666.28     28.40 o
  -7   9   4     1943.27     2048.32     60.47 o
  -6   9   4      680.83      738.26     17.44 o
  -5   9   4     1218.39     1215.42     31.09 o
  -4   9   4     1419.06     1553.33     40.33 o
  -3   9   4        0.00       14.07      8.75 o
  -2   9   4     3354.72     3337.94     68.89 o
  -1   9   4      442.23      412.65     15.59 o
   0   9   4      240.84      233.98      7.39 o
   1   9   4      211.96      216.19      6.71 o
   2   9   4        2.58        3.30      5.54 o
   3   9   4      214.15      222.60      9.33 o
   4   9   4      575.57      598.49     19.52 o
   5   9   4       33.19       39.62      5.41 o
   6   9   4     1341.93     1394.63     69.56 o
   7   9   4      818.62      844.99     20.12 o
   8   9   4        0.05        6.73      5.70 o
   9   9   4      118.33      109.11      9.85 o
  -9  10   4       40.99       39.84      8.35 o
  -8  10   4       36.32       30.04      7.16 o
  -7  10   4      931.88      949.27     25.51 o
  -6  10   4      571.87      592.56     28.97 o
  -5  10   4      226.47      210.27      8.89 o
  -4  10   4      586.79      547.78     17.22 o
  -3  10   4      276.07      275.28     11.77 o
  -2  10   4      868.17      886.57     28.63 o
  -1  10   4        3.79       11.82      6.54 o
   0  10   4     1096.65     1092.90     22.69 o
   1  10   4     1832.56     1820.56     35.33 o
   2  10   4      260.85      237.80      9.63 o
   3  10   4      874.86      884.31     20.61 o
   4  10   4     1720.10     1736.89     55.30 o
   5  10   4       29.22       18.42      5.74 o
   6  10   4        9.21       16.10      5.20 o
   7  10   4      277.21      268.33     15.86 o
   8  10   4        0.15        1.09      5.56 o
   9  10   4        1.59       -5.98     10.60 o
  10  10   4      456.21      438.25     12.85 o
 -10  11   4      193.23      209.51     11.19 o
  -9  11   4      866.52      888.58     29.28 o
  -8  11   4       91.45       63.55     12.23 o
  -7  11   4        0.62       -8.50      5.67 o
  -6  11   4        3.53       -2.92      4.90 o
  -5  11   4      277.03      307.50     15.21 o
  -4  11   4       19.44       19.77      6.84 o
  -3  11   4     1013.38     1046.52     32.07 o
  -2  11   4       13.41       16.92      5.84 o
  -1  11   4      892.48      969.13     20.96 o
   0  11   4       29.49       15.22      6.41 o
   1  11   4     1241.65     1326.54     57.42 o
   2  11   4       26.93       23.76      5.43 o
   3  11   4     1072.73     1090.98     33.79 o
   4  11   4       33.69       33.12     12.37 o
   5  11   4     2168.02     2042.02     61.30 o
   6  11   4     1216.18     1246.44     31.87 o
   7  11   4       41.06       46.01     10.16 o
   8  11   4     1279.75     1223.36     28.61 o
   9  11   4      450.19      469.65     14.24 o
  10  11   4        0.32        6.37      7.12 o
  11  11   4      352.41      316.10     22.66 o
 -11  12   4     1163.69     1233.66     30.23 o
 -10  12   4      633.02      654.82     37.72 o
  -9  12   4      200.00      218.15     15.13 o
  -8  12   4     2408.86     2472.86     56.10 o
  -7  12   4       70.45       70.71     14.93 o
  -6  12   4      152.28      134.38      7.99 o
  -5  12   4        0.41       -4.27      5.79 o
  -4  12   4      908.26      921.27     43.99 o
  -3  12   4      623.56      635.02     17.68 o
  -2  12   4      163.19      178.80      9.68 o
  -1  12   4      118.57      135.60     11.31 o
   0  12   4      608.73      595.16     28.89 o
   1  12   4      191.36      173.58      7.46 o
   2  12   4      523.26      563.20     23.23 o
   3  12   4       87.55       87.68     11.48 o
   4  12   4      678.45      694.13     21.91 o
   5  12   4      278.65      286.50     26.81 o
   6  12   4      317.17      256.95     12.31 o
   7  12   4       24.38       18.86      7.16 o
   8  12   4      122.03      102.21     13.43 o
   9  12   4        9.52       17.62      9.23 o
  10  12   4        0.49       -1.18      7.73 o
  11  12   4      163.35      146.95     12.95 o
  12  12   4       39.94       33.40      8.97 o
 -12  13   4       23.97       20.55     11.27 o
 -11  13   4       83.95       61.54     12.23 o
 -10  13   4      507.97      517.32     38.87 o
  -9  13   4     1115.37     1140.35     29.70 o
  -8  13   4      516.49      501.58     41.96 o
  -7  13   4     2295.63     2167.38     48.49 o
  -6  13   4      590.70      627.72     18.23 o
  -5  13   4      145.97      217.95     18.86 o
  -4  13   4      352.97      347.00     12.81 o
  -3  13   4      684.58      696.50     27.25 o
  -2  13   4      543.78      491.17     14.13 o
  -1  13   4      127.24      131.18      8.40 o
   0  13   4        9.09       -0.37      7.40 o
   1  13   4       47.36       59.89     11.17 o
   2  13   4      283.51      255.64     18.02 o
   3  13   4      406.08      379.10     15.51 o
   4  13   4       64.61       75.79     10.21 o
   5  13   4      727.77      790.63     38.79 o
   6  13   4      130.26      118.25     10.92 o
   7  13   4      982.94      948.40     40.94 o
   8  13   4       30.99       37.81     14.18 o
   9  13   4     1374.64     1352.94     52.82 o
  10  13   4      332.50      336.50     17.68 o
  11  13   4      840.66      780.56     41.25 o
  12  13   4        5.14        1.30     10.69 o
  13  13   4     1319.57     1335.50     41.20 o
 -13  14   4       29.75       41.17     13.02 o
 -12  14   4      522.86      548.65     23.10 o
 -11  14   4      134.67      108.76     10.29 o
 -10  14   4      309.47      240.43     41.65 o
  -9  14   4      720.55      677.89     29.42 o
  -8  14   4      358.70      292.56     35.33 o
  -7  14   4       25.15       30.44      8.06 o
  -6  14   4      336.37      367.54     21.77 o
  -5  14   4     2366.03     2342.80     55.27 o
  -4  14   4      212.32      208.35     10.73 o
  -3  14   4      273.57      250.59     11.35 o
  -2  14   4      418.39      454.79     13.43 o
  -1  14   4       38.79       43.82      7.42 o
   0  14   4       95.87       84.31      9.72 o
   1  14   4        8.01       -5.76      6.54 o
   2  14   4       43.36       48.66      7.50 o
   3  14   4      371.00      370.91     13.07 o
   4  14   4      744.39      669.79     54.72 o
   5  14   4      180.90      190.83     13.15 o
   6  14   4     7563.22     7643.48    230.71 o
   7  14   4      729.93      756.39     25.31 o
   8  14   4      638.18      663.06     39.71 o
   9  14   4      592.21      601.16     29.99 o
  10  14   4        5.30       11.07     10.56 o
  11  14   4       97.35       99.56     10.68 o
  12  14   4        3.08        8.19     10.93 o
  13  14   4       49.94       41.61     25.71 o
  14  14   4       97.13      117.92     32.64 o
 -14  15   4      588.88      579.52     34.94 o
 -13  15   4       59.74       53.32     10.59 o
 -12  15   4       17.65        3.80     11.55 o
 -11  15   4     1016.04     1045.06     33.11 o
 -10  15   4      342.89      360.68     15.91 o
  -9  15   4        5.64       -6.27      9.81 o
  -8  15   4     4961.31     5071.19    149.28 o
  -7  15   4      564.59      541.19     24.30 o
  -6  15   4      110.86      101.96     11.17 o
  -5  15   4       16.52        6.90      7.18 o
  -4  15   4       66.60       44.34      9.89 o
  -3  15   4     1139.80     1080.52     28.61 o
  -2  15   4      406.47      394.28     24.12 o
  -1  15   4       46.69       45.53     19.88 o
   0  15   4       92.41      117.56      8.80 o
   1  15   4      248.93      211.87     12.99 o
   2  15   4      121.58      108.75     10.27 o
   3  15   4       24.92       13.28     13.21 o
   4  15   4     1905.57     1714.07     96.02 o
   5  15   4      357.56      359.58     17.76 o
   6  15   4      127.44      116.82     14.93 o
   7  15   4      186.83      181.44     10.46 o
   8  15   4     1772.37     1820.05     50.09 o
   9  15   4       61.14       59.60     11.82 o
  10  15   4       33.96       42.42     14.97 o
  11  15   4      450.34      486.40     19.45 o
  12  15   4      145.66      138.66     13.43 o
  13  15   4        0.18       17.08     12.59 o
  14  15   4        0.46       11.41     14.05 o
  15  15   4       18.21       18.87     10.77 o
 -15  16   4        7.99        1.39     14.10 o
 -14  16   4      329.30      450.91     41.87 o
 -13  16   4       29.10       23.45     10.79 o
 -12  16   4      268.37      250.89     16.59 o
 -11  16   4       29.65       20.81     16.74 o
 -10  16   4     1819.67     1989.36     60.61 o
  -9  16   4       91.96       73.38     14.09 o
  -8  16   4      915.76      861.35     34.47 o
  -7  16   4      154.08      128.28     20.23 o
  -6  16   4     3441.83     3657.76    100.04 o
  -5  16   4      480.70      447.34     17.51 o
  -4  16   4     2277.39     2340.93     69.06 o
  -3  16   4      418.93      425.81     23.23 o
  -2  16   4       34.94       24.60      8.97 o
  -1  16   4      188.35      193.46     26.10 o
   0  16   4       20.29       17.36     14.93 o
   1  16   4      105.56       84.38     20.80 o
   2  16   4        1.41        5.02      8.06 o
   3  16   4      931.81      940.55     25.85 o
   4  16   4     2029.16     2154.80     62.16 o
   5  16   4      151.83      120.87     14.93 o
   6  16   4        6.96       -6.89     16.78 o
   7  16   4      210.06      209.20     18.71 o
   8  16   4       50.07       24.98     10.50 o
   9  16   4      383.61      357.32     19.05 o
  10  16   4       28.21       26.29     23.41 o
  11  16   4       77.12       66.43      9.40 o
  12  16   4      348.89      323.22     25.26 o
  13  16   4       17.75      -13.59     11.45 o
  14  16   4       59.39       59.43     12.74 o
  15  16   4       13.88       20.71     31.23 o
  16  16   4      221.35      245.83     31.27 o
 -16  17   4        7.36        3.32     13.19 o
 -15  17   4       12.16        7.88     17.80 o
 -14  17   4       50.32       44.47     15.68 o
 -13  17   4       25.69       50.84     16.12 o
 -12  17   4      336.91      323.12     35.56 o
 -11  17   4      207.03      192.16     17.34 o
 -10  17   4       63.79       44.83     12.96 o
  -9  17   4       49.37       28.68     11.78 o
  -8  17   4      890.46      863.92     35.72 o
  -7  17   4     1062.17     1004.42     34.49 o
  -6  17   4       95.37       42.40     16.61 o
  -5  17   4      120.68      148.49     16.70 o
  -4  17   4      910.26      832.69     31.07 o
  -3  17   4      850.53      812.43     28.08 o
  -2  17   4      131.74      101.70     10.21 o
  -1  17   4      161.58      146.11     10.93 o
   0  17   4      201.07      240.15     20.54 o
   1  17   4     1010.65      937.45     30.23 o
   2  17   4      728.67      763.49     25.24 o
   3  17   4     1075.89     1034.76     38.78 o
   4  17   4     1052.59     1015.31     39.89 o
   5  17   4      839.99      868.26     50.79 o
   6  17   4      822.67      950.72     38.73 o
   7  17   4      274.93      236.95     36.39 o
   8  17   4       83.28       68.41     16.89 o
   9  17   4     1264.64     1393.47    108.30 o
  10  17   4      257.14      234.19     23.64 o
  11  17   4        0.04      -16.57     18.63 o
  12  17   4        4.66       -2.64     15.51 o
  13  17   4       47.28       39.61     14.61 o
  14  17   4       66.22       57.33     16.56 o
  15  17   4       22.54      -13.79     39.71 o
  16  17   4        5.53       -5.98     21.55 o
  17  17   4       17.42        3.99     12.03 o
 -17  18   4       54.88       48.64     22.88 o
 -16  18   4      427.44      521.25     30.00 o
 -15  18   4      242.26      210.74     23.23 o
 -14  18   4       69.67      102.59     26.50 o
 -13  18   4      589.40      597.86     41.47 o
 -12  18   4       99.76      114.47     15.24 o
 -11  18   4       88.67      104.82     20.76 o
 -10  18   4       73.15       87.63     16.70 o
  -9  18   4      207.41      222.15     20.80 o
  -8  18   4      520.38      580.92     34.84 o
  -7  18   4       24.27       -3.31     33.48 o
  -6  18   4      560.60      548.53     24.90 o
  -5  18   4       36.20       53.77     14.08 o
  -4  18   4      840.14      776.80     47.83 o
  -3  18   4        2.74       -1.59      8.67 o
  -2  18   4       24.63       14.18      9.61 o
  -1  18   4        0.62       -7.05     10.40 o
   0  18   4     1262.79     1251.48     51.49 o
   1  18   4      285.69      323.42     16.91 o
   2  18   4      511.56      463.85     56.36 o
   3  18   4      753.78      687.40     66.65 o
   4  18   4      683.27      599.71     22.58 o
   5  18   4      518.71      433.26     41.30 o
   6  18   4      851.43      812.43     45.76 o
   7  18   4       62.69       80.80     36.22 o
   8  18   4       51.45       64.98     13.71 o
   9  18   4      167.65      173.14     18.18 o
  10  18   4       26.62       10.52     24.25 o
  11  18   4      356.02      379.02     44.08 o
  12  18   4        1.15        6.67     16.86 o
  13  18   4      254.17      236.40     20.76 o
  14  18   4        0.23        1.46     18.74 o
  15  18   4      174.67      154.91     21.01 o
  16  18   4       17.98       44.62     27.91 o
  17  18   4      202.11      223.60     46.95 o
  18  18   4      239.38      199.22     35.64 o
 -17  19   4       47.44       67.85     30.43 o
 -16  19   4        2.20       27.60     28.80 o
 -15  19   4       31.70       20.63     17.73 o
 -14  19   4      171.84      149.00     23.95 o
 -13  19   4       28.60       17.58     40.63 o
 -12  19   4        0.07      -36.55     24.92 o
 -11  19   4        1.61       13.28     16.21 o
 -10  19   4      288.97      274.91     24.45 o
  -9  19   4       22.16        2.17     11.83 o
  -8  19   4      140.78      126.22     18.55 o
  -7  19   4      257.61      252.90     20.74 o
  -6  19   4      720.77      655.43     28.94 o
  -5  19   4      193.45      126.85     17.40 o
  -4  19   4      189.83      126.15     14.74 o
  -3  19   4      402.01      421.39     21.90 o
  -2  19   4      619.47      607.78     27.68 o
  -1  19   4      309.95      345.87     24.42 o
   0  19   4       63.76       44.91     15.04 o
   1  19   4       66.75       53.88     12.19 o
   2  19   4        0.41       -5.66     32.15 o
   3  19   4        5.35      -23.76     21.11 o
   4  19   4      118.90      128.18     16.30 o
   5  19   4      185.14      180.47     30.39 o
   6  19   4       20.48       36.58     15.16 o
   7  19   4       93.51      118.48     36.66 o
   8  19   4      273.03      234.57     18.99 o
   9  19   4       28.19       11.64     14.58 o
  10  19   4       42.07       44.30     18.09 o
  11  19   4       77.26       93.21     22.82 o
  12  19   4        3.17      -17.41     15.00 o
  13  19   4        9.34        3.99     27.74 o
  14  19   4        0.51       31.41     25.18 o
  15  19   4      575.11      593.27     75.39 o
  16  19   4      888.18      883.17     49.01 o
  17  19   4       13.94       15.55     33.57 o
 -16  20   4      516.42      525.22     55.08 o
 -15  20   4        0.02        8.23     18.64 o
 -14  20   4       57.51       40.83     26.63 o
 -13  20   4       10.77        6.49     18.63 o
 -12  20   4      153.39      175.66     63.73 o
 -11  20   4      103.75      118.99     28.53 o
 -10  20   4      298.67      291.39     25.02 o
  -9  20   4        3.36       19.39     26.94 o
  -8  20   4       60.18       35.04     16.88 o
  -7  20   4        9.43       11.38     17.65 o
  -6  20   4     1149.58     1191.26     55.05 o
  -5  20   4      243.80      246.64     30.96 o
  -4  20   4      629.40      684.67     48.28 o
  -3  20   4      408.01      461.10     27.82 o
  -2  20   4     1231.32     1210.85     60.07 o
  -1  20   4       81.59       85.64     12.76 o
   0  20   4       86.35       97.46     13.26 o
   1  20   4       10.62        4.33     13.25 o
   2  20   4      392.63      374.63     30.26 o
   3  20   4      153.47      175.70     22.88 o
   4  20   4      119.95      113.51     18.42 o
   5  20   4      402.66      396.30     43.64 o
   6  20   4        0.91        3.53     17.58 o
   7  20   4       75.10       71.52     25.04 o
   8  20   4      181.50      232.38     21.88 o
   9  20   4       18.44       10.25     18.59 o
  10  20   4       21.53        8.94     39.44 o
  11  20   4       10.70      -12.34     16.85 o
  12  20   4      245.21      246.96     27.87 o
  13  20   4       19.71        1.31     20.21 o
  14  20   4      176.77      158.55     23.67 o
  15  20   4        7.17        7.57     45.58 o
  16  20   4      496.32      493.11     64.75 o
 -15  21   4      177.87      118.99     38.87 o
 -14  21   4      138.11      162.77     24.82 o
 -12  21   4       17.01      -15.90     31.71 o
 -11  21   4       25.86       36.74     23.15 o
 -10  21   4        0.80       -6.72     35.20 o
  -9  21   4      427.17      512.62     42.78 o
  -8  21   4      127.43      134.15     28.32 o
  -7  21   4      858.82      789.06     62.45 o
  -6  21   4      210.91      176.50     38.69 o
  -5  21   4      170.12      202.64     22.88 o
  -4  21   4        0.33        6.93     13.81 o
  -3  21   4     4048.17     4475.99    218.72 o
  -2  21   4       38.62       27.38     13.96 o
  -1  21   4        2.65        5.94     15.81 o
   0  21   4      342.97      373.39     36.70 o
   1  21   4       10.51        3.83     13.18 o
   2  21   4       12.59        3.10     11.28 o
   3  21   4        1.01       11.34     21.60 o
   4  21   4      215.70      194.60     21.40 o
   5  21   4       24.60       38.14     21.52 o
   6  21   4      235.73      182.86     42.58 o
   7  21   4      181.75      195.56     22.41 o
   8  21   4       96.40       97.96     31.18 o
   9  21   4        9.21       18.17     18.25 o
  10  21   4       69.10       58.30     28.18 o
  11  21   4      154.88       98.78     50.62 o
  12  21   4        0.01       15.47     22.67 o
  13  21   4        3.07       -7.72     22.09 o
  14  21   4      177.90      155.21     33.97 o
  15  21   4      274.41      301.31     36.64 o
 -13  22   4        0.24       18.54     24.29 o
 -12  22   4       75.55      129.71     32.29 o
 -11  22   4       27.41       29.28     24.39 o
 -10  22   4      531.12      568.84     64.93 o
  -9  22   4       78.38       84.75     27.60 o
  -8  22   4       75.12       52.12     39.04 o
  -7  22   4       25.26       23.76     16.78 o
  -6  22   4        0.25       -8.80     18.60 o
  -5  22   4      138.14      156.33     24.40 o
  -4  22   4     1132.22     1109.75     77.51 o
  -3  22   4      231.50      183.81     32.55 o
  -2  22   4        0.39       -4.38     15.95 o
  -1  22   4      355.90      305.38     26.43 o
   0  22   4      383.84      346.69     23.39 o
   1  22   4      501.99      587.46     30.33 o
   2  22   4       75.44       60.96     19.93 o
   3  22   4        0.00       -3.26     42.40 o
   4  22   4      151.99      147.39     21.78 o
   5  22   4       22.87       78.37     28.60 o
   6  22   4       15.18       35.36     25.66 o
   7  22   4       48.25       36.04     27.47 o
   8  22   4      124.33       91.60     35.25 o
   9  22   4        3.90       -3.16     18.01 o
  10  22   4      229.14      194.34     44.79 o
  11  22   4      908.35     1007.27     51.97 o
  12  22   4       89.44       81.96     22.42 o
  13  22   4      284.72      299.38     83.08 o
 -12  23   4        7.67       56.54     32.60 o
 -11  23   4        4.73       11.66     26.21 o
 -10  23   4      259.24      235.76     34.79 o
  -9  23   4      244.80      212.69     32.73 o
  -7  23   4       94.75       29.38     30.40 o
  -6  23   4      116.72       95.64     32.64 o
  -5  23   4       24.35        0.38     36.04 o
  -4  23   4      663.98      572.96     38.64 o
  -3  23   4       35.03       12.34     20.89 o
  -2  23   4       76.95       50.63     26.99 o
  -1  23   4      496.28      423.01     34.94 o
   0  23   4        0.14       -5.21     16.70 o
   1  23   4       40.99       20.69     16.51 o
   2  23   4       81.87       73.23     25.44 o
   3  23   4      149.47      160.61     25.42 o
   4  23   4       30.98      -10.69     36.31 o
   5  23   4       32.29       48.33     21.26 o
   6  23   4      103.71      131.62     50.44 o
   8  23   4      211.47      212.75     31.31 o
   9  23   4      140.43       99.65     23.43 o
  10  23   4       18.41       33.90     19.95 o
  11  23   4       10.38       22.40     25.36 o
  12  23   4       29.33        5.70     25.15 o
 -10  24   4       79.48       99.11     36.13 o
  -9  24   4       18.43       47.52     34.45 o
  -8  24   4       99.92       96.45     28.27 o
  -7  24   4       57.36       38.44     27.33 o
  -6  24   4      109.15      149.88     40.90 o
  -5  24   4      220.26      226.32     30.71 o
  -4  24   4      406.87      377.81     46.20 o
  -3  24   4        0.16       13.13     25.27 o
  -2  24   4        0.23        6.51     32.24 o
  -1  24   4      190.31      189.39     40.90 o
   0  24   4      543.23      605.63     81.89 o
   1  24   4       49.10       22.58     21.24 o
   2  24   4       32.05       17.88     31.30 o
   3  24   4       51.63       48.36     34.05 o
   4  24   4      275.04      348.45     41.19 o
   5  24   4       22.04       52.12     33.48 o
   6  24   4        0.65       41.61     31.09 o
   7  24   4        4.07       -0.79     28.71 o
   8  24   4      537.07      531.60     76.41 o
   9  24   4        0.86      -27.84     37.13 o
  10  24   4      124.06      120.93     45.14 o
  -7  25   4      106.75      148.56     31.57 o
  -6  25   4       94.06      137.24     32.93 o
  -5  25   4       76.12      126.47     38.32 o
  -4  25   4       53.06       64.91     45.49 o
  -3  25   4      119.51       92.20     27.32 o
  -2  25   4       55.20       21.20     44.08 o
  -1  25   4      117.05       99.73     34.98 o
   0  25   4        3.17      -17.75     20.26 o
   1  25   4       20.63       36.07     29.63 o
   2  25   4        4.38        9.80     22.80 o
   3  25   4       26.59       29.24     49.56 o
   4  25   4        1.72       15.90     34.36 o
   5  25   4      151.14      161.86     39.97 o
   6  25   4        0.07       64.53     50.66 o
   7  25   4       27.62        9.13     64.88 o
  -1  26   4      129.49      121.55     58.30 o
   0  26   4        0.30      -10.43     30.15 o
   1  26   4      147.90      235.04     33.78 o
   0   1   5       18.12       12.28      8.75 o
   1   1   5     2597.44     2417.83     68.55 o
  -1   2   5      138.55      149.86      6.43 o
   0   2   5      239.03      212.98     12.99 o
   1   2   5     1264.54     1269.92     38.16 o
   2   2   5     3414.92     3618.77     89.40 o
  -2   3   5      167.10      202.95     13.26 o
  -1   3   5     1020.46     1043.78     38.43 o
   0   3   5      102.84      135.77     10.42 o
   1   3   5       23.59       19.35      8.92 o
   2   3   5      287.72      313.07     11.11 o
   3   3   5        0.74       19.60      5.26 o
  -3   4   5      817.85      895.07     56.14 o
  -2   4   5      862.99      872.97     23.99 o
  -1   4   5      311.95      329.76     18.37 o
   0   4   5     1467.31     1505.41     38.74 o
   1   4   5      838.98      826.03     51.23 o
   2   4   5      449.69      475.83     33.17 o
   3   4   5      250.45      274.51     12.19 o
   4   4   5     3510.84     3666.22     78.42 o
  -4   5   5        5.57       11.01      4.08 o
  -3   5   5      612.05      669.11     20.33 o
  -2   5   5      616.79      627.52     19.16 o
  -1   5   5       14.05       21.29      7.99 o
   0   5   5       61.19       49.82     12.37 o
   1   5   5      192.72      101.50     21.69 o
   2   5   5        0.11       -1.09      6.00 o
   3   5   5     9708.79     9587.10    274.52 o
   4   5   5     6577.60     7190.08    174.15 o
   5   5   5     5172.13     5131.31    132.75 o
  -5   6   5     2520.73     2490.40     53.41 o
  -4   6   5      103.23      106.43      7.66 o
  -3   6   5     5441.18     5349.60    139.66 o
  -2   6   5     5617.05     6080.24    133.63 o
  -1   6   5     2286.31     2464.61     64.94 o
   0   6   5       33.23       44.74      4.46 o
   1   6   5       61.15       67.31      6.36 o
   2   6   5      596.84      575.24     27.12 o
   3   6   5     4358.96     4515.82    117.48 o
   4   6   5       49.73       43.07      5.05 o
   5   6   5     1050.41     1131.94     27.74 o
   6   6   5     2464.97     2526.64     47.51 o
  -6   7   5        0.00        6.10      4.31 o
  -5   7   5      156.71      172.32      7.66 o
  -4   7   5       32.37       23.38      4.22 o
  -3   7   5      135.74      136.48      9.81 o
  -2   7   5      459.77      462.70     31.89 o
  -1   7   5      423.12      484.70     14.76 o
   0   7   5      801.40      829.52     16.96 o
   1   7   5       17.89       26.96      4.70 o
   2   7   5      795.71      823.70     26.54 o
   3   7   5      525.10      635.33     14.58 o
   4   7   5     1036.12      969.95     23.95 o
   5   7   5      648.38      656.34     15.59 o
   6   7   5     1063.90     1095.41     49.51 o
   7   7   5      256.71      249.01      8.79 o
  -7   8   5     3362.22     3471.37     77.75 o
  -6   8   5     2185.39     2296.39     68.15 o
  -5   8   5      126.53      114.60      6.87 o
  -4   8   5      159.86      165.52      7.30 o
  -3   8   5      181.17      212.01     10.95 o
  -2   8   5      316.34      315.89     30.65 o
  -1   8   5      306.40      293.34     10.74 o
   0   8   5      169.55      176.50     11.84 o
   1   8   5      174.90      204.14      7.06 o
   2   8   5      146.27      155.85      7.81 o
   3   8   5     1105.87     1144.26     33.08 o
   4   8   5      786.99      875.72     20.85 o
   5   8   5      263.97      252.22     12.63 o
   6   8   5     5242.08     5300.17     99.87 o
   7   8   5      533.45      539.72     32.64 o
   8   8   5      191.36      186.62      7.72 o
  -8   9   5     1061.72     1048.12     28.48 o
  -7   9   5       14.75       13.54      6.32 o
  -6   9   5     1482.61     1542.13     34.10 o
  -5   9   5     1618.73     1641.68     46.03 o
  -4   9   5      244.76      258.27     13.19 o
  -3   9   5       13.01        9.44      5.86 o
  -2   9   5      160.03      180.53     10.49 o
  -1   9   5      296.43      305.03     12.07 o
   0   9   5      466.12      531.96     19.17 o
   1   9   5       14.54       33.34     12.76 o
   2   9   5      878.59      913.16     23.26 o
   3   9   5      111.25      117.22      6.98 o
   4   9   5      678.13      706.18     21.90 o
   5   9   5        9.02       -1.72      7.91 o
   6   9   5     1964.63     2060.17     57.13 o
   7   9   5       99.28       91.14      7.02 o
   8   9   5      414.57      466.23     11.81 o
   9   9   5        9.22       11.44      7.91 o
  -9  10   5      585.57      617.89     18.46 o
  -8  10   5      241.59      224.40     19.43 o
  -7  10   5     2365.36     2368.91     49.09 o
  -6  10   5      333.14      338.12     20.94 o
  -5  10   5        1.43        2.47     18.55 o
  -4  10   5      942.09      926.67     29.55 o
  -3  10   5       91.88       86.57      9.98 o
  -2  10   5       51.48       62.97     16.39 o
  -1  10   5      531.88      559.02     16.90 o
   0  10   5      121.75       98.86     13.21 o
   1  10   5      937.50      987.28     21.50 o
   2  10   5        3.38        2.43      5.27 o
   3  10   5       74.87       64.36      5.51 o
   4  10   5      180.98      204.42     17.71 o
   5  10   5     3503.88     3594.87     65.04 o
   6  10   5      111.19      110.37     13.12 o
   7  10   5       79.64       59.22      9.67 o
   8  10   5      188.95      196.03     24.69 o
   9  10   5     1334.63     1343.08     35.02 o
  10  10   5       38.79       44.68      8.06 o
 -10  11   5      243.75      247.02     11.56 o
  -9  11   5       60.82       36.62      7.23 o
  -8  11   5      122.31      131.43      9.78 o
  -7  11   5      171.03      149.78     12.01 o
  -6  11   5      121.19      135.79      9.76 o
  -5  11   5       11.38       33.42      8.40 o
  -4  11   5     1600.88     1605.93     43.86 o
  -3  11   5      542.32      510.23     18.82 o
  -2  11   5      486.37      438.15     17.92 o
  -1  11   5        7.69        4.42      8.04 o
   0  11   5      533.57      574.97     17.81 o
   1  11   5       25.26       11.64      4.92 o
   2  11   5      511.07      538.46     22.52 o
   3  11   5      416.52      389.47     14.09 o
   4  11   5      727.36      721.04     18.58 o
   5  11   5       62.87       87.00     10.25 o
   6  11   5     1895.04     1914.71     53.17 o
   7  11   5      606.00      650.26     24.03 o
   8  11   5       90.58      109.79     23.98 o
   9  11   5      273.52      303.33     12.80 o
  10  11   5     3948.19     4101.91    148.53 o
  11  11   5      770.66      769.76     21.56 o
 -11  12   5      619.47      595.28     27.42 o
 -10  12   5     1761.26     1852.04     55.94 o
  -9  12   5     1953.43     2018.51    105.12 o
  -8  12   5        0.29        3.62     11.44 o
  -7  12   5      222.90      216.16     13.89 o
  -6  12   5       40.35       49.86      9.87 o
  -5  12   5        2.55       -1.02      7.50 o
  -4  12   5      247.11      281.25     13.26 o
  -3  12   5       16.34       12.07      6.32 o
  -2  12   5     2247.81     2324.21     53.35 o
  -1  12   5       95.48      100.06     10.64 o
   0  12   5        6.56        9.16      5.59 o
   1  12   5        3.53       11.48      6.14 o
   2  12   5     2092.84     2058.38     49.88 o
   3  12   5      526.64      457.93     30.56 o
   4  12   5     1059.44     1006.21     28.91 o
   5  12   5     1429.39     1502.37     39.71 o
   6  12   5     1563.60     1533.95     63.20 o
   7  12   5      775.04      776.67     27.05 o
   8  12   5      392.38      424.43     14.09 o
   9  12   5      423.87      422.80     17.57 o
  10  12   5        1.18       -7.14      7.19 o
  11  12   5       88.78      115.93     11.04 o
  12  12   5      972.49      984.22     31.62 o
 -12  13   5     2897.00     3154.69     90.54 o
 -11  13   5       72.17       53.58      9.08 o
 -10  13   5      214.75      201.13     11.86 o
  -9  13   5       26.81       17.79      8.44 o
  -8  13   5      261.34      273.57     13.20 o
  -7  13   5      174.43      169.09     10.64 o
  -6  13   5     1642.07     1654.13     91.25 o
  -5  13   5      442.87      434.51     16.88 o
  -4  13   5     1407.47     1376.68     36.05 o
  -3  13   5       12.59       23.98      7.19 o
  -2  13   5      503.61      512.54     16.42 o
  -1  13   5        5.69        0.88      6.28 o
   0  13   5     1320.07     1362.32    115.54 o
   1  13   5      357.22      340.66     11.62 o
   2  13   5     1151.91     1152.22     31.30 o
   3  13   5       71.85       86.97      8.57 o
   4  13   5     2215.84     2269.83     94.30 o
   5  13   5      267.30      279.11     13.67 o
   6  13   5     2329.29     2484.45     70.80 o
   7  13   5     1943.14     2027.11     48.21 o
   8  13   5      139.96      151.05     13.22 o
   9  13   5       91.16       84.43      9.01 o
  10  13   5       82.38       75.17     12.72 o
  11  13   5      186.85      182.12     26.10 o
  12  13   5        7.76        1.40     21.55 o
  13  13   5     1194.85     1154.49     59.51 o
 -13  14   5        0.08      -17.12     14.44 o
 -12  14   5       71.94       81.25     11.94 o
 -11  14   5     1105.14     1102.11     41.78 o
 -10  14   5       44.11       35.48     10.61 o
  -9  14   5       25.40       19.66      9.43 o
  -8  14   5        9.89       12.75      9.87 o
  -7  14   5     1485.92     1496.72     42.49 o
  -6  14   5       51.34       63.96     10.02 o
  -5  14   5      550.04      566.54     19.72 o
  -4  14   5      375.06      357.55     15.28 o
  -3  14   5      477.55      445.32     22.39 o
  -2  14   5        8.30       13.09     17.23 o
  -1  14   5       18.77       26.24     13.38 o
   0  14   5      255.16      270.28     11.27 o
   1  14   5      783.93      823.91     22.09 o
   2  14   5      764.11      775.10     23.32 o
   3  14   5     1539.54     1478.14     39.59 o
   4  14   5      346.32      325.49     13.65 o
   5  14   5      173.57      161.06     10.50 o
   6  14   5     1610.49     1612.47     44.13 o
   7  14   5     4204.08     3992.16    132.94 o
   8  14   5      116.09      106.73     10.42 o
   9  14   5       43.03       51.16      8.65 o
  10  14   5      345.55      326.51     17.71 o
  11  14   5      649.97      680.60     45.85 o
  12  14   5      166.99      163.17     16.61 o
  13  14   5      692.25      618.47     23.78 o
  14  14   5       78.95       83.91     15.50 o
 -14  15   5        1.22        8.28      9.33 o
 -13  15   5       17.64       16.02     18.90 o
 -12  15   5      191.30      179.53     19.17 o
 -11  15   5      234.94      251.23     17.57 o
 -10  15   5      303.19      294.07     29.11 o
  -9  15   5      796.62      694.30     29.26 o
  -8  15   5      930.30      932.18     46.64 o
  -7  15   5        0.43       -0.91      9.29 o
  -6  15   5      458.15      402.13     18.29 o
  -5  15   5     4596.59     4517.97    125.61 o
  -4  15   5      197.71      199.53     12.03 o
  -3  15   5     1697.49     1505.20     46.80 o
  -2  15   5     1226.79     1267.96     35.81 o
  -1  15   5      257.13      244.24     16.08 o
   0  15   5     2859.40     2976.83     74.20 o
   1  15   5      186.85      165.97     13.29 o
   2  15   5      127.09      121.59     10.68 o
   3  15   5     2393.57     2289.57     74.49 o
   4  15   5     2454.07     2511.04    178.70 o
   5  15   5       44.47       48.01     11.10 o
   6  15   5      274.17      261.39     21.11 o
   7  15   5      254.22      252.06     44.43 o
   8  15   5     1337.80     1246.41     59.80 o
   9  15   5       34.68       29.57     26.50 o
  10  15   5       65.14       80.40     12.78 o
  11  15   5       60.07       54.88     17.01 o
  12  15   5        0.00       15.33     20.23 o
  13  15   5       15.69        9.18     14.49 o
  14  15   5       68.78      107.29     13.05 o
  15  15   5       57.16       45.21     13.39 o
 -15  16   5       20.17       29.84     31.40 o
 -14  16   5       75.51       72.98     13.44 o
 -13  16   5       10.75       22.30     11.67 o
 -12  16   5      116.35       87.74     23.06 o
 -11  16   5      379.94      406.41     45.80 o
 -10  16   5      205.47      194.26     17.25 o
  -9  16   5       94.17       93.90     16.17 o
  -8  16   5      128.92      152.23     13.49 o
  -7  16   5       61.98       89.15     19.88 o
  -6  16   5      435.61      410.64     20.80 o
  -5  16   5       13.71       10.61     15.41 o
  -4  16   5      269.15      236.48     12.49 o
  -3  16   5       67.82       44.74     11.24 o
  -2  16   5       69.34       69.00      9.31 o
  -1  16   5       40.77       27.38     10.87 o
   0  16   5      140.04      120.78      9.66 o
   1  16   5      270.92      252.21     15.24 o
   2  16   5      777.22      791.21     28.11 o
   3  16   5      695.89      721.84     28.31 o
   4  16   5      299.79      305.46     31.93 o
   5  16   5      982.63      996.22     30.43 o
   6  16   5      367.35      346.19     21.52 o
   7  16   5      229.08      220.02     14.96 o
   8  16   5      120.11      137.97     15.42 o
   9  16   5      591.96      643.04     49.47 o
  10  16   5       10.82       -9.15     13.34 o
  11  16   5      574.87      623.96     26.06 o
  12  16   5       14.14       10.79     14.62 o
  13  16   5        7.88       18.63     12.34 o
  14  16   5       87.95       72.10     13.35 o
  15  16   5        0.06       -1.50     15.94 o
  16  16   5       67.46       61.84     19.68 o
 -16  17   5      101.78      118.75     18.48 o
 -15  17   5        4.96        5.18     15.05 o
 -14  17   5      548.93      494.69     48.67 o
 -13  17   5       57.43       62.01     21.02 o
 -12  17   5        1.92      -18.70     15.43 o
 -11  17   5        5.98       13.11     16.42 o
 -10  17   5        1.09      -16.78     17.76 o
  -9  17   5       15.36       18.55     23.85 o
  -8  17   5      137.11      171.02     17.14 o
  -7  17   5       95.75      102.68     23.45 o
  -6  17   5      303.62      284.00     20.05 o
  -5  17   5        9.33        7.82     14.09 o
  -4  17   5      318.19      298.47     15.18 o
  -3  17   5      490.27      489.85     20.69 o
  -2  17   5      227.05      249.38     23.23 o
  -1  17   5      341.40      384.21     18.08 o
   0  17   5      304.83      340.35     20.05 o
   1  17   5        8.23       -3.41     13.99 o
   2  17   5      323.59      273.19     14.61 o
   3  17   5     1128.99     1078.58     36.08 o
   4  17   5       54.66       62.40     14.52 o
   5  17   5      134.87      139.61     15.89 o
   6  17   5       91.78       86.53     13.96 o
   7  17   5      238.59      212.69     19.70 o
   8  17   5        1.02        8.90      9.95 o
   9  17   5        8.71        0.26      9.97 o
  10  17   5      220.10      221.15     17.12 o
  11  17   5       35.21       60.90     16.21 o
  12  17   5      222.11      202.51     20.76 o
  13  17   5       25.63       20.60     12.50 o
  14  17   5       55.75       67.94     16.63 o
  15  17   5        0.50      -21.20     20.23 o
  16  17   5      112.83      105.72     18.73 o
  17  17   5       59.65       42.04     21.26 o
 -17  18   5       69.91       96.73     22.48 o
 -16  18   5        0.16       -2.96     42.40 o
 -15  18   5       96.65      144.06     26.00 o
 -14  18   5      208.20      177.89     20.94 o
 -13  18   5      314.92      266.61     39.49 o
 -12  18   5        4.03       -2.42     15.95 o
 -11  18   5      100.81       98.17     22.04 o
 -10  18   5       45.68       78.44     27.38 o
  -9  18   5      204.10      242.57     36.13 o
  -8  18   5      733.79      682.48     37.28 o
  -7  18   5      150.32      122.88     23.76 o
  -6  18   5      276.45      252.72     21.68 o
  -5  18   5       28.20       32.73     12.44 o
  -4  18   5     1587.77     1644.07     51.96 o
  -3  18   5      278.34      283.03     18.99 o
  -2  18   5        2.50       -4.53     14.09 o
  -1  18   5        0.05        4.86     13.69 o
   0  18   5        0.39       11.49     10.38 o
   1  18   5       40.64       29.64     16.21 o
   2  18   5      835.21      795.34     27.68 o
   3  18   5      126.25      102.48     15.37 o
   4  18   5      929.90      924.65     44.69 o
   5  18   5      106.25      107.39     17.87 o
   6  18   5       22.35       24.65     17.67 o
   7  18   5       47.84       31.63     34.54 o
   8  18   5        7.14       21.60     14.24 o
   9  18   5       21.10       -9.36     22.08 o
  10  18   5       11.33       -5.60     11.65 o
  11  18   5      298.54      295.62     30.36 o
  12  18   5      191.30      172.65     19.88 o
  13  18   5        7.52       12.38     13.09 o
  14  18   5      314.05      336.41     85.07 o
  15  18   5      135.31      108.22     27.19 o
  16  18   5      251.10      242.35     24.47 o
  17  18   5      733.73      757.48     62.19 o
 -16  19   5       65.50      129.30     33.00 o
 -15  19   5       61.23       51.06     20.67 o
 -14  19   5      534.15      526.60     52.66 o
 -13  19   5       15.56        4.42     25.71 o
 -12  19   5       27.00       45.93     27.38 o
 -11  19   5        4.13       12.28     20.23 o
 -10  19   5        0.01       69.79     32.77 o
  -9  19   5      156.72      168.55     17.37 o
  -8  19   5      356.58      391.10     36.79 o
  -7  19   5      317.72      354.99     35.16 o
  -6  19   5       26.16       26.15     25.18 o
  -5  19   5        0.24        0.88     15.19 o
  -4  19   5        4.08       -5.95     12.82 o
  -3  19   5        7.83       16.72     26.94 o
  -2  19   5      290.32      263.23     17.23 o
  -1  19   5        3.90       21.33     19.88 o
   0  19   5      226.36      232.23     30.74 o
   1  19   5        2.83       30.78     19.70 o
   2  19   5      174.47      191.87     20.58 o
   3  19   5      152.31      107.50     18.15 o
   4  19   5      210.56      188.14     22.90 o
   5  19   5        7.79       17.83     15.22 o
   6  19   5       69.98       70.56     16.55 o
   7  19   5      261.91      281.14     33.21 o
   8  19   5       35.13       50.69     16.20 o
   9  19   5       10.54       34.27     23.67 o
  10  19   5       68.67       43.76     16.78 o
  11  19   5        2.10       -4.81     22.53 o
  12  19   5      514.81      527.17     39.65 o
  13  19   5        0.82       -1.67     26.94 o
  14  19   5       31.30       24.82     58.39 o
  15  19   5      484.74      444.07     51.32 o
  16  19   5        2.23       14.24     28.18 o
 -14  20   5       12.35       32.29     24.04 o
 -13  20   5       11.46        0.84     25.19 o
 -12  20   5        1.42        9.50     27.69 o
 -11  20   5       61.97       60.21     24.36 o
 -10  20   5       67.80       45.14     31.98 o
  -9  20   5      254.91      256.68     50.44 o
  -8  20   5       20.03       20.93     19.88 o
  -7  20   5        3.74       15.46     14.41 o
  -6  20   5       33.38       41.23     15.53 o
  -5  20   5        3.52       15.29     17.71 o
  -4  20   5      355.07      338.06     28.94 o
  -3  20   5       10.10       -4.25     10.85 o
  -2  20   5      565.45      530.55     27.38 o
  -1  20   5        0.62        5.21     15.81 o
   0  20   5      305.77      258.04     23.30 o
   1  20   5      183.15      172.77     22.53 o
   2  20   5      143.40      104.01     14.39 o
   3  20   5        1.09       12.04     10.33 o
   4  20   5      152.72      188.76     28.80 o
   5  20   5        3.02      -14.05     18.46 o
   6  20   5       78.11       51.59     18.99 o
   7  20   5        7.14      -59.27     39.84 o
   8  20   5      133.72      123.65     31.67 o
   9  20   5      125.71      109.30     16.68 o
  10  20   5        3.98       11.76     34.85 o
  11  20   5        0.47      -36.04     38.87 o
  12  20   5       71.04       67.68     29.12 o
  13  20   5        1.44       15.90     21.32 o
  14  20   5       35.67      115.72     41.61 o
 -13  21   5        6.71       21.25     23.11 o
 -12  21   5      353.33      344.29     36.44 o
 -11  21   5      155.00      164.83     45.76 o
 -10  21   5       29.64       17.58     35.16 o
  -9  21   5       74.44       85.71     37.54 o
  -8  21   5      494.28      593.97     78.27 o
  -7  21   5      244.61      223.36     26.61 o
  -6  21   5      536.22      552.11     44.73 o
  -5  21   5       84.97       70.78     29.42 o
  -4  21   5      684.21      675.83     39.13 o
  -3  21   5        9.61       49.92     23.42 o
  -2  21   5     1238.38     1364.85     60.74 o
  -1  21   5      746.81      777.53     46.59 o
   0  21   5       68.34       22.88     17.67 o
   1  21   5       76.36       61.71     14.66 o
   2  21   5       39.34       40.21     25.57 o
   3  21   5      216.24      245.89     25.47 o
   4  21   5       48.55       35.20     15.48 o
   5  21   5       59.84       78.52     26.46 o
   6  21   5        5.45       -7.16     18.55 o
   7  21   5       28.70       44.27     24.29 o
   8  21   5        0.53        7.34     23.81 o
   9  21   5       72.66       40.24     20.52 o
  10  21   5       50.61       56.83     24.19 o
  11  21   5       34.16       42.77     27.95 o
  12  21   5        6.32       16.78     28.27 o
  13  21   5      317.82      313.81     54.94 o
 -11  22   5        1.25      -32.60     51.94 o
 -10  22   5      122.76      167.13     55.30 o
  -9  22   5      181.46      135.07     49.73 o
  -8  22   5       48.00       56.54     30.83 o
  -7  22   5       17.94       -2.27     22.59 o
  -6  22   5        0.64       31.89     29.24 o
  -5  22   5        3.19       13.96     20.33 o
  -4  22   5     1027.77      950.78     49.93 o
  -3  22   5      281.09      221.95     26.25 o
  -2  22   5      297.20      253.54     25.18 o
  -1  22   5      265.71      238.73     28.41 o
   0  22   5      235.88      230.06     35.15 o
   1  22   5      224.85      211.07     52.69 o
   2  22   5       17.04       14.75     19.89 o
   3  22   5       70.32       95.51     22.34 o
   4  22   5      245.62      244.55     30.65 o
   5  22   5      333.81      357.61     33.11 o
   6  22   5      538.93      659.15     60.91 o
   7  22   5      434.84      446.54     60.33 o
   8  22   5        4.09        1.44     25.35 o
   9  22   5      137.69      129.39     27.65 o
  10  22   5        0.28       -2.65     28.36 o
  11  22   5       89.95       90.73     49.29 o
  -9  23   5       11.81      -43.11     46.82 o
  -7  23   5       26.12       32.60     31.89 o
  -6  23   5      106.71       64.40     35.33 o
  -5  23   5       30.37      -14.93     46.64 o
  -4  23   5        2.09       -9.19     17.91 o
  -3  23   5      624.86      635.22     83.92 o
  -2  23   5      301.86      248.67     29.82 o
   0  23   5      286.78      239.90     33.25 o
   1  23   5       52.58       51.32     40.90 o
   2  23   5        0.46       10.61     29.24 o
   3  23   5       30.73       21.20     31.80 o
   4  23   5        0.14        1.82     33.09 o
   5  23   5       11.54       16.02     24.27 o
   6  23   5       24.69       21.20     40.55 o
   7  23   5       82.26      100.98     29.50 o
   8  23   5      312.82      258.56     51.59 o
   9  23   5        9.13       53.88     43.20 o
  -6  24   5       80.74      130.91     46.29 o
  -5  24   5        6.69       -3.53     43.11 o
  -3  24   5        6.65       12.48     22.14 o
  -2  24   5      208.61      242.57     56.45 o
  -1  24   5       78.47       41.63     27.33 o
   0  24   5      173.27      241.09     37.15 o
   1  24   5       23.54       38.21     26.41 o
   2  24   5      272.52      258.05     33.37 o
   3  24   5       48.76       75.35     38.16 o
   5  24   5      101.04       89.93     35.51 o
   6  24   5      120.86      140.31     33.52 o
  -1   2   6       14.42       25.53     11.40 o
   0   2   6     1705.97     1672.55     68.11 o
   1   2   6      509.40      499.54     25.26 o
   2   2   6      336.07      294.07     16.34 o
  -2   3   6       40.65       62.44     19.92 o
  -1   3   6      279.95      265.27     15.46 o
   0   3   6     2407.83     2451.85     85.33 o
   1   3   6       91.13       75.35     12.37 o
   2   3   6      842.49      866.63     33.04 o
  -3   4   6       31.78       27.38      6.18 o
  -2   4   6      917.12      924.44     39.75 o
  -1   4   6       47.99       35.33     11.31 o
   0   4   6      737.72      721.88     31.98 o
   1   4   6      857.63      885.92     24.62 o
   2   4   6      159.48      158.51     10.94 o
   3   4   6     4397.94     4511.85    219.60 o
   4   4   6     1588.36     1629.88     40.61 o
  -4   5   6       80.95       78.72      8.55 o
  -3   5   6     1171.26     1280.35     38.92 o
  -2   5   6      790.54      785.48     48.32 o
  -1   5   6       30.43       57.81     14.93 o
   0   5   6     2132.41     2212.76     90.68 o
   1   5   6      342.77      345.62     17.21 o
   2   5   6      675.46      713.03     28.84 o
   3   5   6      544.49      628.08     23.01 o
   4   5   6     1691.63     1668.33     51.68 o
   5   5   6      250.77      239.05     10.31 o
  -5   6   6     1299.05     1428.60     72.61 o
  -4   6   6      166.78      201.90     10.14 o
  -3   6   6      454.92      456.58     58.17 o
  -2   6   6     1244.52     1214.58     49.75 o
  -1   6   6      477.50      434.30     15.70 o
   0   6   6      130.08      127.69     14.38 o
   1   6   6       47.47       55.07     10.95 o
   2   6   6     1017.56     1023.88     28.70 o
   3   6   6       28.65       34.64      6.14 o
   4   6   6      108.18       79.22      7.90 o
   5   6   6     1671.72     1565.40     47.36 o
   6   6   6      623.30      731.51     24.12 o
  -6   7   6      215.56      201.40      8.66 o
  -5   7   6       56.36       70.43      7.04 o
  -4   7   6       11.38        2.10      7.72 o
  -3   7   6       93.95      101.43      8.97 o
  -2   7   6       37.75       49.30      7.96 o
  -1   7   6      632.21      657.54     26.50 o
   0   7   6       23.20       28.56      7.76 o
   1   7   6       39.40       52.45      7.58 o
   2   7   6      688.53      637.26     19.46 o
   3   7   6      374.96      349.67     15.98 o
   4   7   6      227.45      240.66      9.23 o
   5   7   6       11.27        9.72      4.28 o
   6   7   6       27.40       37.47      9.19 o
   7   7   6      843.11      802.66     32.70 o
  -7   8   6     1594.59     1631.52     39.08 o
  -6   8   6       88.09       87.64      7.65 o
  -5   8   6      392.84      377.63     23.19 o
  -4   8   6      943.73      947.99     30.36 o
  -3   8   6        0.49        8.83      5.78 o
  -2   8   6      297.49      275.11      9.38 o
  -1   8   6      539.24      526.48     30.03 o
   0   8   6      140.63      154.06      7.91 o
   1   8   6      254.18      247.06     20.05 o
   2   8   6      272.61      272.90      8.67 o
   3   8   6      448.93      486.44     14.40 o
   4   8   6      441.64      474.00     26.41 o
   5   8   6      154.37      155.65      6.73 o
   6   8   6      702.67      764.95     20.32 o
   7   8   6      266.59      281.77     12.06 o
   8   8   6      239.29      246.56     12.83 o
  -8   9   6      117.12      129.70     10.21 o
  -7   9   6        4.84        4.80      8.05 o
  -6   9   6      201.11      162.54     12.90 o
  -5   9   6        8.30        6.09      6.79 o
  -4   9   6     3910.39     4030.09    180.69 o
  -3   9   6        1.81       -9.10     13.69 o
  -2   9   6        0.78        5.21      6.10 o
  -1   9   6      422.58      428.98     13.41 o
   0   9   6        2.36        4.82      3.98 o
   1   9   6      509.39      512.59     14.54 o
   2   9   6      268.74      261.85     11.49 o
   3   9   6      224.18      201.40     11.40 o
   4   9   6        0.28        8.87     15.06 o
   5   9   6      103.41      107.40      7.60 o
   6   9   6     2166.07     2124.46     52.01 o
   7   9   6      142.63      139.00      8.27 o
   8   9   6      458.31      414.71     13.24 o
   9   9   6       38.26       38.99     13.16 o
  -9  10   6      625.43      585.49     31.58 o
  -8  10   6      261.26      237.11     11.36 o
  -7  10   6      350.48      379.84     17.94 o
  -6  10   6      380.61      367.41     19.97 o
  -5  10   6        0.34       -7.46      6.75 o
  -4  10   6      275.43      307.74     12.53 o
  -3  10   6        0.42        2.65      7.07 o
  -2  10   6       52.97       36.79      6.70 o
  -1  10   6       17.19       33.17      6.53 o
   0  10   6      578.12      570.95     18.40 o
   1  10   6      193.53      201.44      8.50 o
   2  10   6      664.35      633.61     19.62 o
   3  10   6      601.64      585.06     23.33 o
   4  10   6      141.07      139.79     12.37 o
   5  10   6       40.04       55.09      6.41 o
   6  10   6       69.67       95.05     14.18 o
   7  10   6     1440.96     1407.90     36.71 o
   8  10   6      482.45      511.96     17.40 o
   9  10   6        7.94       -1.34      6.28 o
  10  10   6      231.77      252.54     16.12 o
 -10  11   6      624.65      574.22     23.06 o
  -9  11   6       19.08       22.10      7.84 o
  -8  11   6       86.79      104.06     11.52 o
  -7  11   6        2.76        7.26      7.14 o
  -6  11   6        8.33        9.91      9.05 o
  -5  11   6       52.14       53.92     11.13 o
  -4  11   6       34.50       19.48     16.83 o
  -3  11   6       87.78       80.95      8.29 o
  -2  11   6       33.16       34.30     11.44 o
  -1  11   6      377.89      392.68     14.98 o
   0  11   6     1785.25     1799.26     41.86 o
   1  11   6      365.74      356.79     13.30 o
   2  11   6        1.13        1.11      4.90 o
   3  11   6     1545.95     1537.71     40.85 o
   4  11   6     2089.29     2233.44     63.21 o
   5  11   6      193.35      163.63      9.41 o
   6  11   6       44.17       66.35      8.79 o
   7  11   6     5265.95     5381.26    122.52 o
   8  11   6       36.63       43.51      7.11 o
   9  11   6      672.53      665.63     22.08 o
  10  11   6       19.88       -0.09     16.74 o
  11  11   6       68.65       51.77      8.93 o
 -11  12   6       42.45       36.52     14.62 o
 -10  12   6       63.70       45.14     11.57 o
  -9  12   6      118.64       98.28     11.29 o
  -8  12   6      461.68      457.18     22.55 o
  -7  12   6      130.97      103.35     16.96 o
  -6  12   6        1.53        4.27     14.53 o
  -5  12   6      225.23      219.70     14.53 o
  -4  12   6      823.46      782.22     31.62 o
  -3  12   6       49.68       45.90      7.85 o
  -2  12   6     1102.65     1037.64     37.98 o
  -1  12   6      299.30      273.05     14.75 o
   0  12   6        0.53       -5.07      6.56 o
   1  12   6     1548.65     1546.13     54.48 o
   2  12   6      299.26      262.77     10.52 o
   3  12   6       56.03       47.78     15.50 o
   4  12   6      665.13      673.76     36.62 o
   5  12   6       21.59        5.07      6.70 o
   6  12   6      100.40       92.36      9.90 o
   7  12   6      883.01      987.94     30.31 o
   8  12   6      112.61      119.06     10.89 o
   9  12   6        7.16       -0.42     15.41 o
  10  12   6     1248.10     1227.56     89.48 o
  11  12   6      529.68      528.85     20.60 o
  12  12   6      163.83      172.92     13.67 o
 -12  13   6      916.08      972.05     77.82 o
 -11  13   6      100.77      102.17     27.52 o
 -10  13   6       50.94       47.45     11.81 o
  -9  13   6      182.76      191.70     22.23 o
  -8  13   6       80.77       71.45     11.06 o
  -7  13   6        2.36        6.27      7.56 o
  -6  13   6      734.93      684.85     30.23 o
  -5  13   6        3.12       -6.35      9.17 o
  -4  13   6      654.70      683.40     27.15 o
  -3  13   6        3.23       -9.01     27.34 o
  -2  13   6     1891.26     1971.46     49.79 o
  -1  13   6      259.94      248.28     14.35 o
   0  13   6       21.69       22.34      6.36 o
   1  13   6      500.99      510.30     20.57 o
   2  13   6       34.48       18.05      7.14 o
   3  13   6      205.92      227.92     18.90 o
   4  13   6       74.91       60.71      6.73 o
   5  13   6     2483.33     2573.00     65.01 o
   6  13   6       17.92        8.33      7.51 o
   7  13   6        3.02        0.16      9.56 o
   8  13   6      473.63      467.05     28.67 o
   9  13   6      111.82      134.08     11.57 o
  10  13   6       50.74       55.23     10.34 o
  11  13   6      208.65      186.47     18.35 o
  12  13   6       35.27       38.34     12.32 o
  13  13   6       22.26       19.71     10.88 o
 -13  14   6       94.23       80.20     13.67 o
 -12  14   6      212.70      216.12     19.11 o
 -11  14   6      154.48      163.49     14.24 o
 -10  14   6      140.42      108.77     21.79 o
  -9  14   6       15.17       16.67     12.72 o
  -8  14   6       69.80       76.12     14.22 o
  -7  14   6      101.12       94.61     13.19 o
  -6  14   6     1155.36     1071.01     58.70 o
  -5  14   6       74.96       66.92     10.64 o
  -4  14   6      278.64      322.45     34.32 o
  -3  14   6       56.74       32.57     14.90 o
  -2  14   6     1479.88     1293.33     51.32 o
  -1  14   6      224.43      210.87     12.11 o
   0  14   6     1497.36     1520.98     49.79 o
   1  14   6      899.11      925.02     28.43 o
   2  14   6      205.25      186.64     12.08 o
   3  14   6      307.43      317.25     14.18 o
   4  14   6      274.43      265.62     29.50 o
   5  14   6      143.50      148.66     11.44 o
   6  14   6      764.40      843.56     39.41 o
   7  14   6     1077.59     1138.41     52.83 o
   8  14   6       49.01       59.12      9.98 o
   9  14   6        1.79       -0.11     21.16 o
  10  14   6      519.82      545.54     27.86 o
  11  14   6        2.56       -3.30     12.09 o
  12  14   6       48.36        5.41     48.05 o
  13  14   6      292.82      365.80     26.19 o
  14  14   6       13.64       42.56     38.38 o
 -13  15   6       14.98       29.78     17.29 o
 -12  15   6       26.22        8.30     18.51 o
 -11  15   6      166.47      173.04     23.72 o
 -10  15   6      576.39      529.79     40.41 o
  -9  15   6       49.06       50.49     14.84 o
  -8  15   6       27.26        8.79     11.87 o
  -7  15   6        1.53      -17.23     11.49 o
  -6  15   6       67.84       64.21     12.23 o
  -5  15   6      247.81      193.44     29.50 o
  -4  15   6      293.50      260.13     54.28 o
  -3  15   6      101.82      112.59     26.90 o
  -2  15   6       60.00       39.49     10.75 o
  -1  15   6        1.08        5.75      6.98 o
   0  15   6      331.89      304.28     15.42 o
   1  15   6      106.15      136.78     11.53 o
   2  15   6      436.86      419.55     19.23 o
   3  15   6       11.06       12.28      8.11 o
   4  15   6     1031.83     1055.32     36.79 o
   5  15   6        0.07       -5.99      8.83 o
   6  15   6       50.13       71.36     23.50 o
   7  15   6        5.82       12.27     10.11 o
   8  15   6      942.00      926.60     68.20 o
   9  15   6        9.95       20.90     12.10 o
  10  15   6      186.91      165.66     41.83 o
  11  15   6      126.68      163.17     23.61 o
  12  15   6      264.44      252.05     16.70 o
  13  15   6       98.91      100.28     24.42 o
  14  15   6      131.59      158.63     26.90 o
  15  15   6        4.45        2.57     13.20 o
 -15  16   6       20.17      -12.34     21.95 o
 -14  16   6       41.11       23.95     19.35 o
 -13  16   6      230.30      235.34     19.67 o
 -12  16   6      479.98      477.66     34.56 o
 -11  16   6      115.46      108.88     24.42 o
 -10  16   6      232.25      240.71     21.52 o
  -9  16   6      204.04      203.33     32.55 o
  -8  16   6       10.73       11.10     12.03 o
  -7  16   6        5.20        1.80     11.44 o
  -6  16   6      142.63      137.10     35.51 o
  -5  16   6      332.26      277.02     25.71 o
  -4  16   6        3.96        9.72     15.02 o
  -3  16   6       63.39       65.38     14.22 o
  -2  16   6        1.05      -10.34     21.16 o
  -1  16   6      116.18      125.65     15.74 o
   0  16   6       12.36       -5.43     10.08 o
   1  16   6      444.00      431.92     21.03 o
   2  16   6       25.89       30.94     11.10 o
   3  16   6        0.83        2.60     10.18 o
   4  16   6        1.60      -11.62     14.58 o
   5  16   6       15.28       -2.71     12.45 o
   6  16   6      138.10      130.05     12.81 o
   7  16   6        2.41        7.37     18.95 o
   8  16   6        4.56      -12.03     15.02 o
   9  16   6      683.87      784.90     55.52 o
  10  16   6       44.51       36.47     12.69 o
  11  16   6       29.46       -3.00     13.16 o
  12  16   6        6.40       14.94     38.43 o
  13  16   6      258.23      261.77     28.31 o
  14  16   6      105.79      104.50     31.62 o
  15  16   6       16.02      -11.34     15.01 o
  16  16   6      259.22      232.58     25.25 o
 -14  17   6       28.18        4.70     14.13 o
 -13  17   6        8.18       19.15     22.68 o
 -12  17   6      254.66      319.07     55.21 o
 -11  17   6       57.90       76.73     27.30 o
 -10  17   6       12.72       26.67     18.88 o
  -9  17   6       70.36       69.73     18.69 o
  -8  17   6       71.36       50.44     25.79 o
  -7  17   6       17.23       -3.18     18.70 o
  -6  17   6      398.28      402.15     29.25 o
  -5  17   6      158.33      155.52     17.89 o
  -4  17   6      557.83      470.13     28.19 o
  -3  17   6       18.87       -0.50     10.63 o
  -2  17   6       50.90       37.76     11.82 o
  -1  17   6      341.88      323.34     17.46 o
   0  17   6       15.17       18.87     11.76 o
   1  17   6       23.70       12.61     11.60 o
   2  17   6        1.03       17.84     14.18 o
   3  17   6      375.13      346.76     33.21 o
   4  17   6      318.47      277.04     54.37 o
   5  17   6      900.10      846.58     56.23 o
   6  17   6      220.96      171.24     15.38 o
   7  17   6      415.15      413.53     29.99 o
   8  17   6      279.58      254.76     36.04 o
   9  17   6      118.77       96.37     15.75 o
  10  17   6        9.57        8.83     19.43 o
  11  17   6        0.01        0.97     17.18 o
  12  17   6       63.72       78.68     17.28 o
  13  17   6       22.02       22.96     21.52 o
  14  17   6      178.18      186.50     35.16 o
  15  17   6      102.89      103.90     32.23 o
 -14  18   6       42.60       83.83     35.33 o
 -13  18   6      176.87      237.01     56.71 o
 -12  18   6       49.18       64.40     45.76 o
 -11  18   6       25.76       28.71     20.80 o
 -10  18   6      204.19      174.91     29.06 o
  -9  18   6      142.40      118.99     27.21 o
  -8  18   6      171.37      141.34     26.85 o
  -7  18   6       51.68       73.74     29.20 o
  -6  18   6       15.32      -21.20     32.60 o
  -5  18   6       59.80       70.30     15.11 o
  -4  18   6      187.67      191.87     16.43 o
  -3  18   6       92.91       67.34     13.56 o
  -2  18   6      139.51      110.69     17.49 o
  -1  18   6       13.03        6.57     24.29 o
   0  18   6       57.01       63.72     12.37 o
   1  18   6       60.70       57.42     14.84 o
   2  18   6        0.00        0.54     11.27 o
   3  18   6       16.81       31.65     10.60 o
   4  18   6      472.20      447.36     28.14 o
   5  18   6      165.84      178.73     18.29 o
   6  18   6        3.73        8.43     15.86 o
   7  18   6       29.59       38.94     14.58 o
   8  18   6      797.13      907.96     45.55 o
   9  18   6      388.85      435.33     40.34 o
  10  18   6       67.37       74.26     22.63 o
  11  18   6        3.41      -11.59     16.44 o
  12  18   6       52.60       62.54     46.55 o
  13  18   6       34.30       27.35     28.36 o
  14  18   6        5.55       43.26     44.48 o
 -13  19   6        3.29       -9.00     22.24 o
 -12  19   6       24.46      -14.43     28.75 o
 -11  19   6        1.63       -8.74     50.75 o
 -10  19   6      150.78      224.37     56.98 o
  -9  19   6      226.14      211.21     37.19 o
  -8  19   6       17.50       14.05     21.11 o
  -6  19   6        3.97       45.93     23.76 o
  -5  19   6        7.50        6.34     10.20 o
  -4  19   6      226.61      195.94     18.99 o
  -3  19   6       29.65        8.83     24.73 o
  -2  19   6       40.62       25.39     15.14 o
  -1  19   6      136.61      134.44     15.90 o
   0  19   6      101.14      106.63     22.83 o
   1  19   6        1.87        4.40     24.25 o
   2  19   6        0.01       -8.74     13.11 o
   3  19   6       51.17       37.24     18.20 o
   4  19   6       94.48       79.66     19.22 o
   5  19   6        1.29       16.33     22.52 o
   6  19   6        1.24        5.21     19.35 o
   7  19   6        1.94       20.77     27.27 o
   8  19   6      207.90      180.47     38.34 o
   9  19   6        0.79      -21.40     36.97 o
  10  19   6       54.15       37.08     16.92 o
  11  19   6        0.87      -11.48     20.32 o
  12  19   6       29.85       16.84     23.67 o
  13  19   6       27.06       53.00     33.74 o
 -11  20   6      122.76      115.61     37.32 o
 -10  20   6       49.51       63.81     30.87 o
  -8  20   6      555.22      593.97     73.85 o
  -7  20   6       45.87      -18.55     40.72 o
  -6  20   6        6.72       50.44     29.15 o
  -5  20   6       33.69       11.48     19.35 o
  -4  20   6       63.85       27.38     19.26 o
  -3  20   6      330.18      376.66     34.63 o
  -2  20   6       67.08       34.22     17.16 o
  -1  20   6      875.87      852.78     51.67 o
   0  20   6        0.60      -18.58     24.15 o
   1  20   6       20.37       31.07     15.57 o
   2  20   6      277.26      270.02     44.57 o
   3  20   6      509.93      526.18     37.29 o
   4  20   6       84.58      110.69     26.24 o
   5  20   6      307.08      244.43     53.00 o
   6  20   6       36.95       96.02     69.26 o
   7  20   6       25.34       35.33     31.80 o
   8  20   6      187.82      223.68     30.87 o
   9  20   6      350.01      364.77     30.02 o
  10  20   6      461.80      614.47     78.09 o
  11  20   6       55.42      107.59     33.30 o
 -10  21   6       78.71       30.01     27.32 o
  -8  21   6       62.31       76.85     33.39 o
  -7  21   6       30.23       22.88     38.69 o
  -5  21   6        1.37      -40.81     27.21 o
  -2  21   6       14.88       -1.77     24.03 o
  -1  21   6       67.93       78.44     39.49 o
   0  21   6       19.88        5.21     25.44 o
   1  21   6       44.05       57.42     31.09 o
   2  21   6      139.39      138.51     33.57 o
   3  21   6      483.65      475.95     76.50 o
   4  21   6       51.97       15.90     37.90 o
   5  21   6       91.10       49.64     39.75 o
   7  21   6       14.45       46.73     32.51 o
   8  21   6       17.82       57.42     29.24 o
   9  21   6        0.11       20.41     28.44 o
  10  21   6        2.56      -40.46     31.80 o
  -7  22   6       74.21      131.62     54.59 o
  -6  22   6      981.01     1100.22    124.20 o
  -5  22   6       11.33        4.42     28.36 o
  -4  22   6      524.74      507.58     77.65 o
  -3  22   6       12.13      -22.08     28.18 o
  -2  22   6      654.19      676.30     97.35 o
  -1  22   6       10.08      -22.88     32.68 o
   0  22   6       32.53       12.28     30.03 o
   1  22   6      224.98      263.33     51.15 o
   3  22   6       10.19       53.00     27.30 o
   5  22   6      109.24       75.79     40.37 o
   7  22   6        5.56      -21.20     33.66 o
  -1  23   6      284.68      240.72     52.56 o
   0  23   6       54.65       60.16     48.41 o
   1  23   6      242.86      192.66     41.25 o
   2  23   6       22.18      118.99     50.62 o
   0   1   7        0.05       11.48     14.13 o
   1   1   7       82.49      103.35     15.11 o
  -1   2   7        0.01        4.42     13.34 o
   0   2   7       33.84       11.48     11.48 o
   1   2   7     1374.34     1481.39     98.41 o
   2   2   7      234.36      215.54     19.17 o
  -2   3   7     1291.98     1250.93     46.29 o
  -1   3   7        4.14       10.69     10.69 o
   0   3   7       38.60       42.40     13.16 o
   1   3   7        4.21        3.53     15.81 o
   2   3   7     1128.49      953.59     64.22 o
   3   3   7      308.31      321.80     31.45 o
  -3   4   7     1183.67     1164.87     54.41 o
  -1   4   7        0.70        2.65     10.69 o
   0   4   7      602.91      578.16     31.45 o
   1   4   7        7.18        9.72     18.55 o
   2   4   7        0.09        9.50      6.18 o
   3   4   7       55.65       52.30     14.18 o
   4   4   7     1516.74     1515.34     48.19 o
  -4   5   7       69.53       99.46     18.42 o
  -3   5   7      125.19      115.10     22.35 o
  -2   5   7     2214.40     2265.89     70.13 o
  -1   5   7      637.12      657.93     36.57 o
   0   5   7       17.48       16.78     15.81 o
   1   5   7     1263.74     1346.26     76.32 o
   2   5   7      608.15      668.62     36.92 o
   3   5   7        0.08       12.48      6.06 o
   4   5   7     2549.23     2712.59     70.94 o
   5   5   7       28.34       30.92     23.76 o
  -5   6   7      670.84      693.44     61.04 o
  -4   6   7       34.12       34.58     11.93 o
  -3   6   7      810.77      737.65     88.51 o
  -2   6   7      715.06      723.47     31.98 o
  -1   6   7       52.82       64.04     34.50 o
   0   6   7      367.05      365.18     37.45 o
   1   6   7     1785.87     1937.56     96.82 o
   2   6   7      604.02      613.22     19.92 o
   3   6   7        0.12        4.43     18.46 o
   4   6   7       94.66       74.21     29.68 o
   5   6   7      553.61      503.71     20.12 o
   6   6   7        0.05       -9.27     39.35 o
  -6   7   7      173.97      202.64     15.19 o
  -5   7   7     2581.97     2625.90     83.93 o
  -4   7   7     2776.01     2742.85     88.00 o
  -3   7   7      121.57      139.45     29.33 o
  -2   7   7       22.81       26.41     12.19 o
  -1   7   7       19.71       16.37     10.18 o
   0   7   7     5268.20     5083.91    258.56 o
   1   7   7        1.63        5.34      5.54 o
   2   7   7      682.24      667.00     22.85 o
   3   7   7       35.73       43.81     19.08 o
   4   7   7     3641.22     3540.83    119.17 o
   5   7   7        0.81        5.44     15.41 o
   6   7   7      256.81      230.25     21.47 o
   7   7   7      779.50      820.41     28.52 o
  -7   8   7      639.33      724.47     30.63 o
  -6   8   7      870.42      842.92     40.81 o
  -5   8   7      200.26      184.29     26.94 o
  -4   8   7      923.77      872.76     73.76 o
  -3   8   7      174.65      186.22     10.59 o
  -2   8   7        4.21        6.54      6.07 o
  -1   8   7        4.18       -0.44      9.47 o
   0   8   7       44.93       51.98      8.04 o
   1   8   7       33.72       -4.36     14.83 o
   2   8   7        1.06       -6.59     11.53 o
   3   8   7       13.42       17.96      8.38 o
   4   8   7     3118.14     3207.84     94.06 o
   5   8   7      947.66      917.92     28.43 o
   6   8   7      871.66      858.74     23.47 o
   7   8   7      204.82      197.66      8.82 o
   8   8   7      645.58      537.81     40.78 o
  -8   9   7     1167.33     1248.81     58.83 o
  -7   9   7      154.41      126.14     11.22 o
  -6   9   7      761.18      713.91     30.04 o
  -5   9   7     1465.13     1544.75     55.55 o
  -4   9   7        1.72       21.66     30.87 o
  -3   9   7       12.12       13.05     10.81 o
  -2   9   7      487.38      485.55     26.19 o
  -1   9   7       95.73       99.19     15.55 o
   0   9   7        1.58        6.08      5.87 o
   1   9   7      705.26      645.06     20.22 o
   2   9   7      966.60      992.62     28.71 o
   3   9   7      942.67     1024.08     28.70 o
   4   9   7       64.79       50.37      7.70 o
   5   9   7      216.77      277.83     20.45 o
   6   9   7      104.69      128.33      9.66 o
   7   9   7     1501.68     1491.46     44.29 o
   8   9   7      291.69      301.84     26.03 o
   9   9   7       11.18       10.55      6.96 o
  -9  10   7       85.82       69.65     18.59 o
  -8  10   7       17.32       13.13      9.31 o
  -7  10   7      638.72      612.51     25.97 o
  -6  10   7       68.28       67.62     12.38 o
  -5  10   7     1223.55     1253.05     56.80 o
  -4  10   7      288.21      287.38     17.75 o
  -3  10   7      118.50      118.37      9.72 o
  -2  10   7       27.03       25.45     10.11 o
  -1  10   7      586.33      581.51     22.92 o
   0  10   7       22.81       49.09     13.25 o
   1  10   7        8.98       15.03      9.92 o
   2  10   7       93.50       79.50      8.62 o
   3  10   7      187.44      221.26     11.26 o
   4  10   7        0.10        4.79      4.65 o
   5  10   7       34.30       33.95      8.44 o
   6  10   7       55.79       46.83     14.58 o
   7  10   7       29.70       24.24      5.98 o
   8  10   7       32.50       14.95     12.09 o
   9  10   7      139.85      112.50     13.69 o
  10  10   7        4.69       -9.29     23.85 o
 -10  11   7        2.48       -2.65     11.85 o
  -9  11   7      105.81      108.80     12.99 o
  -8  11   7        5.63        6.61      9.16 o
  -7  11   7        0.99       10.22     18.46 o
  -6  11   7      519.32      549.89     36.22 o
  -5  11   7       28.80       58.03     21.16 o
  -4  11   7        2.15       16.44     10.16 o
  -3  11   7       13.55        9.54      8.39 o
  -2  11   7        0.82       20.22     13.19 o
  -1  11   7      164.99      115.11     10.50 o
   0  11   7     1623.67     1598.00     52.29 o
   1  11   7       60.72       79.68      7.73 o
   2  11   7      365.47      292.38     18.78 o
   3  11   7      436.94      455.14     16.65 o
   4  11   7     1143.69     1233.64     28.76 o
   5  11   7      125.34      132.16     17.00 o
   6  11   7     1734.16     1703.42     67.58 o
   7  11   7        2.62        1.28      9.28 o
   8  11   7        5.30       -1.23     11.09 o
   9  11   7      107.20      115.32     13.55 o
  10  11   7       39.15       15.08     11.44 o
  11  11   7       32.23       27.51      9.90 o
 -11  12   7        4.64        2.16     12.78 o
 -10  12   7       28.26       23.11     12.20 o
  -9  12   7        1.63       16.73     14.02 o
  -8  12   7        5.87        3.10     17.18 o
  -7  12   7      256.49      290.48     19.88 o
  -6  12   7      458.55      436.46     25.32 o
  -5  12   7       73.68       89.22      9.36 o
  -4  12   7      822.79      863.43     37.95 o
  -3  12   7      305.84      304.41     18.61 o
  -2  12   7      783.64      771.19     42.93 o
  -1  12   7      555.58      579.54     22.60 o
   0  12   7      239.11      253.16     19.88 o
   1  12   7       49.33       36.30     26.06 o
   2  12   7      182.52      171.95     11.85 o
   3  12   7      439.86      423.04     26.85 o
   4  12   7     1026.29     1056.71     26.44 o
   5  12   7       13.63       21.51      8.90 o
   6  12   7      260.74      255.87     14.62 o
   7  12   7       18.69       11.92      9.67 o
   8  12   7        1.44       -1.68     20.23 o
   9  12   7      603.55      609.31     54.41 o
  10  12   7     1371.06     1423.40     61.59 o
  11  12   7      791.32      800.25    104.41 o
  12  12   7      282.46      356.65     27.76 o
 -12  13   7      221.78      222.58     29.09 o
 -10  13   7       43.75       67.76     17.15 o
  -9  13   7      199.27      188.08     25.40 o
  -8  13   7       29.85       10.69     14.53 o
  -7  13   7       51.05       29.21     15.02 o
  -6  13   7       11.71      -13.29     13.44 o
  -5  13   7      563.90      508.26     24.82 o
  -4  13   7      273.94      270.13     20.49 o
  -3  13   7        0.61        2.38      8.50 o
  -2  13   7      273.99      262.08     16.25 o
  -1  13   7       49.97       49.10      9.81 o
   0  13   7      232.10      230.21     14.09 o
   1  13   7       68.64       64.40      9.06 o
   2  13   7        0.31       -1.68      6.54 o
   3  13   7       42.43       38.08      8.89 o
   4  13   7      777.87      795.86     33.79 o
   5  13   7        4.93       -4.78      9.15 o
   6  13   7      235.41      234.52     14.71 o
   7  13   7       98.10      101.29     10.16 o
   8  13   7      827.26      824.70     43.81 o
   9  13   7     1390.37     1297.23     43.09 o
  10  13   7      307.58      333.84     17.75 o
  11  13   7       13.14       27.07     11.18 o
  12  13   7       68.38      106.97     22.17 o
  13  13   7      293.30      287.59     30.19 o
 -13  14   7        1.74      -19.06     28.49 o
 -12  14   7        9.34       40.83     24.17 o
 -11  14   7      363.04      425.43     60.07 o
 -10  14   7       24.55       24.43     19.78 o
  -9  14   7        0.11      -21.16     14.11 o
  -8  14   7       46.98       38.96     17.84 o
  -7  14   7      238.38      215.40     30.08 o
  -6  14   7      399.31      400.73     29.45 o
  -5  14   7      129.48      120.93     22.26 o
  -4  14   7      194.85      137.97     22.97 o
  -3  14   7        3.39        4.42     15.02 o
  -2  14   7      476.97      451.46     24.28 o
  -1  14   7       60.87       40.68      9.81 o
   0  14   7      125.84      122.13     22.57 o
   1  14   7      151.20      126.17      9.68 o
   2  14   7      646.06      649.36     33.71 o
   3  14   7      230.81      246.88     17.41 o
   4  14   7       76.77       82.71     14.61 o
   5  14   7      659.17      684.05     73.50 o
   6  14   7       88.35       81.54      9.21 o
   7  14   7       18.08       11.65     20.27 o
   8  14   7      778.60      803.36     43.40 o
   9  14   7       43.27       84.74     26.36 o
  10  14   7     1389.19     1420.91     89.35 o
  12  14   7       31.48       27.11     42.40 o
  13  14   7     1126.99     1061.97     79.04 o
  14  14   7       26.15       20.41     23.06 o
 -14  15   7      119.82      146.28     50.35 o
 -13  15   7       91.29       58.30     33.57 o
 -12  15   7      466.99      582.40     76.06 o
 -11  15   7       57.66       22.49     20.23 o
 -10  15   7      113.49      161.04     45.23 o
  -9  15   7        7.97       52.12     30.92 o
  -8  15   7        2.46       -4.44     23.99 o
  -7  15   7       87.11      103.88     15.46 o
  -6  15   7      146.87      137.11     14.74 o
  -5  15   7       63.10       75.79     20.23 o
  -4  15   7      110.80       99.11     17.76 o
  -3  15   7       10.32        9.01     13.78 o
  -2  15   7        4.77        9.67      9.43 o
  -1  15   7      453.62      390.46     19.49 o
   0  15   7      272.86      250.98     16.74 o
   1  15   7      544.56      562.33     32.29 o
   2  15   7      496.58      546.71     28.94 o
   3  15   7      384.72      382.18     21.68 o
   4  15   7        5.35       -0.27     13.29 o
   5  15   7      331.90      326.15     17.53 o
   6  15   7      110.40      136.53     13.44 o
   7  15   7      106.40       68.98     33.57 o
   8  15   7      148.84      164.14     20.24 o
   9  15   7      359.76      317.37     28.20 o
  10  15   7      187.78      209.53     26.68 o
  11  15   7      138.24      202.87     31.74 o
  12  15   7      284.77      287.78     29.60 o
  13  15   7        1.16       -6.98     19.35 o
  14  15   7        0.47      -26.23     17.49 o
  15  15   7        1.22       35.33     33.57 o
 -14  16   7       84.62      104.06     26.18 o
 -13  16   7       63.23       50.80     29.15 o
 -12  16   7       59.30       37.81     28.18 o
 -11  16   7        0.18       -5.21     32.51 o
  -9  16   7      565.60      580.99     63.07 o
  -8  16   7       20.22        6.42     23.28 o
  -7  16   7        0.74      -10.69     40.81 o
  -6  16   7        1.53      -19.50     14.92 o
  -5  16   7      552.57      507.58     58.92 o
  -4  16   7       67.87       22.60     15.43 o
  -3  16   7        3.84        4.99      7.00 o
  -2  16   7       40.69       29.24     12.54 o
  -1  16   7       10.32        6.34     10.85 o
   0  16   7      100.19      118.24     17.85 o
   1  16   7       94.20       69.52     11.92 o
   2  16   7      134.64      161.47     35.51 o
   3  16   7       13.98       12.10     11.22 o
   4  16   7       89.03       89.89     13.43 o
   5  16   7      231.24      252.02     35.69 o
   6  16   7       89.77      123.58     21.11 o
   7  16   7      558.02      552.72     46.11 o
   8  16   7        4.10        3.53     20.23 o
   9  16   7      186.93      158.83     25.44 o
  10  16   7      197.07      195.93     33.30 o
  11  16   7       30.18       66.97     23.89 o
  12  16   7       35.18       22.87     19.99 o
  13  16   7      107.36      105.91     21.41 o
 -12  17   7        3.57       17.48     26.91 o
 -11  17   7      506.36      472.07     67.14 o
 -10  17   7        0.05       -1.70     21.37 o
  -8  17   7        8.47       97.35     42.22 o
  -7  17   7       12.61       20.07     24.73 o
  -6  17   7      160.95      167.93     26.15 o
  -5  17   7       82.20       38.96     29.33 o
  -4  17   7       68.29       87.63     24.47 o
  -3  17   7      209.45      206.09     30.74 o
  -2  17   7       25.42       34.40     13.71 o
  -1  17   7       11.26       16.47     14.64 o
   0  17   7       28.93       22.08     21.20 o
   1  17   7       20.57       33.60     19.23 o
   2  17   7       94.74      110.69     25.00 o
   3  17   7      109.89      121.68     30.12 o
   4  17   7       45.14       50.45     13.24 o
   5  17   7      228.25      276.05     43.46 o
   6  17   7       32.86       67.75     30.83 o
   7  17   7        0.36      -12.28     19.35 o
   9  17   7      114.44      157.33     23.14 o
  10  17   7      154.22      170.22     27.12 o
  11  17   7      195.84      236.12     58.48 o
  12  17   7        8.09      -16.78     25.62 o
 -11  18   7       20.12       23.54     22.96 o
 -10  18   7      400.39      383.22     39.92 o
  -9  18   7       51.13       89.31     44.34 o
  -8  18   7      130.77      158.03     44.87 o
  -7  18   7        2.20      -19.35     33.48 o
  -6  18   7        4.31       27.38     30.12 o
  -5  18   7      250.10      185.33     46.11 o
  -4  18   7       65.50       58.30     22.26 o
  -3  18   7        0.23       45.14     32.77 o
   0  18   7       11.85       30.78     17.32 o
   1  18   7        0.02       31.68     21.11 o
   2  18   7        1.05       -5.31     15.77 o
   3  18   7      157.22      157.33     38.78 o
   5  18   7      319.68      310.59     40.90 o
   6  18   7        0.00       -6.27     24.82 o
   8  18   7      119.78      139.22     45.58 o
   9  18   7       19.73       75.79     37.81 o
  10  18   7        9.89      -50.44     43.46 o
  11  18   7       44.14       33.57     21.38 o
  -9  19   7       77.83       71.02     32.12 o
  -8  19   7      102.66       93.02     29.48 o
  -7  19   7        2.85       -1.77     43.55 o
  -6  19   7        6.17      -25.53     25.53 o
  -5  19   7        1.30       14.05     32.51 o
  -3  19   7       21.48       -1.77     29.33 o
  -2  19   7       52.72       30.92     25.79 o
  -1  19   7       26.04       20.56     22.08 o
   0  19   7       28.60       34.35     22.39 o
   1  19   7      340.00      375.52     59.89 o
   2  19   7       55.68       30.92     35.33 o
   3  19   7        1.61       -1.77     31.09 o
   4  19   7       56.56       97.35     32.86 o
   8  19   7       78.03       79.50     27.56 o
   9  19   7      286.23      304.41     44.61 o
  -7  20   7       77.35       62.01     43.99 o
  -5  20   7       79.94       77.91     45.14 o
  -4  20   7        5.44        8.83     29.15 o
  -3  20   7       90.07      157.33     42.49 o
  -2  20   7       12.04        8.09     25.32 o
   0  20   7        8.71       38.96     22.97 o
   1  20   7        8.02       -2.65     25.79 o
   2  20   7      100.07      128.88     35.07 o
   4  20   7        7.42      -28.27     38.87 o
   5  20   7      742.11      850.15    107.42 o
   6  20   7      128.56      189.39     44.17 o
   7  20   7        6.85       54.77     40.46 o
  -3  21   7      180.94      185.33     51.76 o
  -2  21   7      101.20      154.32     36.92 o
   0  21   7       17.77       23.76     40.55 o
   2  21   7        1.61       -9.72     25.62 o
   3  21   7      213.68      283.03     41.96 o
   0   0   8     3556.99     3386.63    238.68 o
   0   1   8      615.03      653.33     40.99 o
   1   1   8      935.25      929.91     48.94 o
  -1   2   8     1023.39     1047.58     38.51 o
   0   2   8       23.97       30.92     16.87 o
   1   2   8       40.03       33.57     13.07 o
  -2   3   8      495.75      586.73     33.13 o
  -1   3   8      739.98      723.47     35.16 o
   0   3   8      410.31      373.22     44.79 o
   1   3   8      637.62      647.24     57.51 o
   2   3   8       29.21       62.01     23.85 o
   3   3   8     2159.72     2281.19     82.33 o
  -3   4   8        1.27       29.95     28.27 o
  -2   4   8      206.44      195.13     27.38 o
  -1   4   8      187.24      189.39     22.08 o
   0   4   8       45.05       46.73     15.81 o
   1   4   8      245.78      227.02     25.97 o
   2   4   8       43.35       83.83     33.74 o
   3   4   8      328.51      300.60     15.14 o
   4   4   8      241.43      291.64     15.61 o
  -4   5   8      163.45      138.10     13.22 o
  -1   5   8       18.36        0.88     24.12 o
   0   5   8      719.19      729.92     41.78 o
   1   5   8      760.88      757.48     37.63 o
   2   5   8      189.92      183.77     25.44 o
   3   5   8      150.25      141.15     14.37 o
   4   5   8      343.43      350.09     22.75 o
   5   5   8       93.84      109.55     13.15 o
  -5   6   8       89.58       -5.56     48.63 o
  -4   6   8       59.48       50.26      7.82 o
  -3   6   8        2.44        8.42      7.99 o
  -2   6   8      193.56      207.77     10.25 o
  -1   6   8     1488.96     1486.83     62.76 o
   0   6   8      247.44      235.24     22.79 o
   1   6   8      478.80      436.56     44.70 o
   2   6   8      117.95      108.83     22.97 o
   3   6   8       60.99       56.54     16.08 o
   4   6   8      258.92      242.35     17.89 o
   5   6   8       44.65       44.30     26.94 o
  -6   7   8        0.78        6.27     13.34 o
  -5   7   8       81.49       70.90     15.86 o
  -4   7   8        5.19        9.93     11.67 o
  -3   7   8        3.40       -9.25     22.53 o
  -2   7   8       19.95        6.98     17.58 o
   0   7   8       67.91       94.43     35.25 o
   1   7   8      628.59      645.74     49.82 o
   2   7   8      954.76      983.18     46.64 o
   3   7   8      136.12      158.68     14.53 o
   4   7   8      938.00      956.68     35.09 o
   5   7   8       26.87       -6.05     29.55 o
   6   7   8      511.06      449.10     34.01 o
   7   7   8      283.57      283.03     18.02 o
  -7   8   8        1.52        4.42     15.90 o
  -6   8   8      130.07      110.69     23.14 o
  -5   8   8      147.24      151.01     13.90 o
  -4   8   8       24.95       32.09      8.64 o
  -3   8   8       59.64       54.63     11.65 o
  -2   8   8        2.01       16.01     20.80 o
  -1   8   8      134.22      139.91     17.18 o
   0   8   8       92.05       85.74     14.14 o
   1   8   8      200.50      178.43     13.37 o
   2   8   8      196.40      174.91     22.00 o
   3   8   8       21.79        4.64      8.28 o
   4   8   8      809.08      671.71     66.25 o
   5   8   8      876.98      824.92     67.84 o
   6   8   8     1732.11     1694.46     83.21 o
   7   8   8        7.75        0.88     15.19 o
   8   8   8       32.21       36.04     15.02 o
  -8   9   8       70.20        1.77     42.67 o
  -7   9   8      139.53       98.83     21.43 o
  -6   9   8       19.64       48.76     19.52 o
  -5   9   8      405.35      423.44     24.03 o
  -4   9   8      182.28      178.95     18.46 o
  -3   9   8        8.50       28.02     12.07 o
  -2   9   8      262.74      287.34     25.31 o
  -1   9   8      227.50      227.71     18.88 o
   0   9   8       97.96      123.95     18.76 o
   1   9   8      102.48      104.86     11.49 o
   2   9   8      375.69      390.25     38.78 o
   3   9   8      394.48      377.14     21.51 o
   4   9   8       57.79       29.08      8.63 o
   5   9   8       70.50       71.20     10.23 o
   6   9   8      368.54      406.91     31.92 o
   7   9   8       25.54       40.63     13.78 o
   8   9   8        2.07        0.05     17.98 o
   9   9   8       20.78       21.20     30.12 o
  -9  10   8        9.87       11.76     19.99 o
  -7  10   8       52.89       75.79     37.28 o
  -6  10   8       47.71       71.73     22.17 o
  -5  10   8      600.67      535.14     38.66 o
  -4  10   8       36.07       58.61     13.76 o
  -3  10   8       26.38       12.92     28.75 o
  -2  10   8        2.14        8.83     18.55 o
  -1  10   8       11.57        4.16     14.67 o
   0  10   8      163.49      118.99     25.26 o
   1  10   8        1.61      -10.82     21.64 o
   2  10   8      112.77       25.04     61.44 o
   3  10   8       16.97        9.26     10.41 o
   4  10   8       47.55       47.52     15.19 o
   5  10   8      170.75      187.70     12.20 o
   6  10   8      840.31      943.03     45.61 o
   7  10   8        6.86       17.94     17.60 o
   8  10   8      191.63      194.74     25.21 o
   9  10   8     1951.05     1942.77    193.90 o
  10  10   8      529.59      622.76     47.02 o
 -10  11   8      538.78      564.87     44.29 o
  -9  11   8        6.58       30.92     33.66 o
  -8  11   8       11.52       -4.42     27.47 o
  -7  11   8       75.91      109.45     43.55 o
  -6  11   8       28.10       33.70     19.90 o
  -5  11   8       35.61       39.77     20.94 o
  -4  11   8        3.18       29.24     22.17 o
  -3  11   8      165.71      145.01     26.28 o
  -2  11   8        9.24       -6.50     11.63 o
  -1  11   8       24.65        0.88     10.78 o
   0  11   8      204.81      162.43     16.25 o
   1  11   8       15.70       -7.95     24.82 o
   2  11   8      650.16      669.50     45.01 o
   3  11   8      251.02      243.86     24.10 o
   4  11   8      592.24      660.93     32.07 o
   5  11   8     1252.73     1336.44     62.98 o
   6  11   8      394.67      372.64     46.20 o
   8  11   8       19.13       53.96     30.87 o
   9  11   8     1954.43     2202.44    126.51 o
  10  11   8      249.24      267.22     58.30 o
  11  11   8       12.99        3.53     30.83 o
 -11  12   8       14.59      -11.48     30.83 o
 -10  12   8        7.29       -7.95     42.49 o
  -9  12   8      122.58       70.76     27.47 o
  -8  12   8      142.07      156.02     23.15 o
  -7  12   8       35.64       61.43     17.01 o
  -6  12   8        5.45       19.35     22.00 o
  -5  12   8        0.01       -6.98     39.66 o
  -4  12   8      876.28      955.68     45.79 o
  -3  12   8       75.19       84.55     16.58 o
  -2  12   8        0.05        0.56     13.87 o
  -1  12   8       20.90      -12.28     19.35 o
   0  12   8       99.23       64.75     12.81 o
   1  12   8      137.87      155.82     14.13 o
   2  12   8       47.90       34.27     11.48 o
   3  12   8       95.18       55.94     13.34 o
   4  12   8        2.46       11.26     15.35 o
   5  12   8      360.61      343.82     26.99 o
   6  12   8      530.53      534.70     35.78 o
   7  12   8       80.77       81.36     15.83 o
   8  12   8     1688.29     1768.66    130.03 o
  10  12   8      465.86      505.87     42.86 o
  11  12   8        9.18       22.12     17.96 o
  12  12   8      158.73      176.70     27.66 o
 -12  13   8       60.53      105.74     54.41 o
 -11  13   8        0.05        5.36     18.76 o
 -10  13   8       55.70       80.56     33.66 o
  -9  13   8      362.03      418.63     59.19 o
  -7  13   8        3.52       -0.88     30.39 o
  -6  13   8       17.97      -11.55     18.83 o
  -5  13   8       33.60       36.90     20.87 o
  -4  13   8       95.12       95.55     22.17 o
  -3  13   8      216.25      226.14     47.35 o
  -2  13   8      262.57      301.91     39.40 o
  -1  13   8      189.03      196.38     22.94 o
   0  13   8       12.64       -1.77     17.84 o
   1  13   8       43.55       93.90     37.45 o
   3  13   8       28.57       32.46     14.88 o
   4  13   8      140.94      135.07     19.35 o
   5  13   8      102.46       86.10     15.81 o
   6  13   8       52.91      102.73     28.36 o
   7  13   8      299.94      271.29     44.21 o
   8  13   8      394.71      346.22     37.46 o
   9  13   8      334.98      363.80     27.78 o
  10  13   8        0.20       23.36     15.15 o
  11  13   8       85.67      111.27     37.63 o
  12  13   8       34.90       53.47     25.44 o
  13  13   8      297.43      205.87     29.92 o
 -12  14   8       31.99       88.84     43.77 o
 -11  14   8       66.88       52.82     30.28 o
 -10  14   8       60.70       38.07     28.22 o
  -9  14   8       31.95       22.49     23.14 o
  -8  14   8       20.70      -15.42     24.36 o
  -7  14   8       38.46       20.41     44.34 o
  -6  14   8        8.67      -11.48     24.73 o
  -5  14   8      110.06      190.97     38.16 o
  -4  14   8      148.24      190.19     24.56 o
  -3  14   8       81.60       58.56     17.90 o
  -2  14   8      341.33      335.24     47.88 o
  -1  14   8        0.18        0.41     18.90 o
   0  14   8      368.02      376.66     47.26 o
   1  14   8       72.76       69.21     35.86 o
   2  14   8       88.99       82.15     21.02 o
   3  14   8       21.74       22.08     23.76 o
   4  14   8      239.81      237.98     35.78 o
   5  14   8       10.92       -8.83     15.02 o
   6  14   8       24.50       14.05     15.81 o
   7  14   8        9.90       26.41     26.59 o
   8  14   8       29.38       24.65     21.20 o
   9  14   8       21.13       -2.35     16.64 o
  10  14   8      323.15      244.82     25.16 o
  11  14   8       41.23       48.35     18.24 o
  12  14   8       46.61       56.88     17.75 o
 -11  15   8       25.36       22.88     40.63 o
 -10  15   8        7.49       14.54     33.97 o
  -9  15   8      477.33      507.58     73.67 o
  -8  15   8       23.82       15.45     23.77 o
  -7  15   8       68.74       75.35     38.69 o
  -6  15   8       46.67       -0.88     51.85 o
  -5  15   8       39.89       71.55     30.96 o
  -4  15   8      140.07      126.60     19.80 o
  -3  15   8        3.54      -57.42     39.66 o
  -2  15   8       42.52       13.82     17.15 o
  -1  15   8       85.08       78.04     21.63 o
   0  15   8      109.90       99.11     26.59 o
   1  15   8       85.33      142.04     43.90 o
   2  15   8        0.27      -19.67     14.64 o
   3  15   8       45.82       85.42     24.73 o
   4  15   8       28.46       -1.77     31.98 o
   5  15   8      346.64      371.90     32.43 o
   6  15   8        2.57       19.35     33.48 o
   7  15   8      676.86      726.65     54.50 o
   8  15   8        1.37      -21.20     28.18 o
   9  15   8      495.30      554.13     68.55 o
  10  15   8       28.66       21.51     15.23 o
  11  15   8      632.42      713.93     84.18 o
  -9  16   8      105.69      102.73     57.24 o
  -8  16   8        3.71      -25.65     29.37 o
  -7  16   8        0.00        7.95     38.96 o
  -6  16   8      343.27      364.44     38.71 o
  -5  16   8       13.49        3.44     24.65 o
  -4  16   8       45.62       22.71     15.43 o
  -3  16   8      153.76      125.30     28.31 o
  -2  16   8        2.07        5.54     16.89 o
  -1  16   8      294.01      276.05     40.46 o
   0  16   8        7.85       62.54     29.15 o
   1  16   8       28.89        6.27     27.47 o
   2  16   8       61.79       32.39     20.56 o
   3  16   8       48.98       59.02     21.73 o
   4  16   8        3.63      -10.69     23.94 o
   5  16   8        7.20       15.90     17.76 o
   7  16   8      302.19      339.56     33.92 o
   8  16   8       53.26       58.30     19.52 o
   9  16   8      502.47      498.22     61.04 o
  -7  17   8        2.40      -11.48     30.03 o
  -6  17   8       93.81       37.10     50.35 o
  -5  17   8        8.70       73.23     51.41 o
  -4  17   8      140.94      104.75     41.43 o
  -3  17   8       26.45       60.16     43.37 o
  -1  17   8       11.29       25.53     29.15 o
   0  17   8        7.97       -1.77     18.74 o
   1  17   8      175.19      146.69     24.35 o
   2  17   8        2.21       -1.16     17.36 o
   3  17   8      123.72       99.11     35.51 o
   4  17   8       19.11       28.27     27.47 o
   5  17   8       57.47       28.27     21.20 o
   6  17   8       39.79       22.08     21.20 o
   7  17   8        0.06      -23.76     75.09 o
  -5  18   8      186.92      175.00     33.01 o
  -4  18   8      301.01      289.04     52.56 o
  -3  18   8        4.94       -8.83     33.57 o
  -2  18   8        1.70        2.05     21.78 o
  -1  18   8       80.25       73.23     32.60 o
   0  18   8      211.88      137.10     38.25 o
   1  18   8      108.48       53.88     32.68 o
   4  18   8        1.38       44.34     34.45 o
   5  18   8       77.43      145.58     40.90 o
   0   1   9       22.60       36.04     13.16 o
   1   1   9      330.00      335.24     38.07 o
  -1   2   9       25.57       17.58     21.20 o
   0   2   9       35.64       28.27     15.81 o
   1   2   9      335.29      369.77     29.68 o
   2   2   9        8.53      -40.46     41.61 o
  -2   3   9       55.83       56.54     20.14 o
  -1   3   9      479.56      510.23     41.61 o
   1   3   9        1.66       14.05     19.35 o
   2   3   9        6.03       28.27     20.23 o
   3   3   9        2.37      -35.64     23.76 o
  -3   4   9        9.26        0.88     24.12 o
  -2   4   9       56.00       17.58     31.62 o
  -1   4   9       83.71      108.83     34.72 o
   0   4   9       36.63       33.57     23.76 o
   1   4   9       14.66       -8.83     24.73 o
   2   4   9       13.30        5.21     16.70 o
   3   4   9       61.37       57.42     23.85 o
  -4   5   9      156.23      149.91     38.60 o
  -3   5   9        3.61      -29.95     39.66 o
  -2   5   9        8.67       20.41     22.00 o
  -1   5   9       84.26       55.65     23.06 o
   0   5   9       19.63       67.75     34.27 o
   1   5   9       15.64      -21.20     19.43 o
   2   5   9      273.05      303.35     30.03 o
   3   5   9       20.15        9.72     22.97 o
   4   5   9       93.69       95.58     23.85 o
   5   5   9      137.82      164.13     35.07 o
  -5   6   9        1.47        5.21     40.37 o
  -4   6   9      124.88      118.99     50.62 o
  -3   6   9      390.85      335.24     50.09 o
  -2   6   9       15.69       29.24     40.81 o
  -1   6   9        0.67      -22.88     28.18 o
   0   6   9       52.37       67.75     23.94 o
   1   6   9       25.61       13.16     20.23 o
   2   6   9       91.89       55.65     22.17 o
   3   6   9       77.13       54.77     21.11 o
   4   6   9      528.03      490.26     44.79 o
   5   6   9     2129.67     2376.69    140.28 o
  -6   7   9       34.56       26.41     32.68 o
  -5   7   9       20.88       17.58     36.13 o
  -4   7   9       11.37      -23.76     28.97 o
  -3   7   9      739.07      817.01     54.55 o
  -2   7   9      560.05      581.24     29.19 o
  -1   7   9       10.27        6.98     25.44 o
   0   7   9      393.94      426.92     32.45 o
   1   7   9        2.13      -12.28     34.36 o
   2   7   9      333.67      330.17     25.09 o
   3   7   9        0.27        1.77     30.21 o
   4   7   9       46.51       45.14     38.69 o
   5   7   9       90.25       79.50     32.86 o
   6   7   9       83.32       18.55     33.57 o
   7   7   9      238.67      177.29     47.52 o
  -7   8   9     1868.01     1958.50    192.04 o
  -6   8   9       99.03      184.45     54.06 o
  -5   8   9       20.37      -17.58     32.60 o
  -4   8   9      120.66      126.85     39.49 o
  -3   8   9      378.96      410.66     28.86 o
  -2   8   9     1120.67     1261.10     64.53 o
  -1   8   9      110.09      122.88     25.00 o
   0   8   9       14.02       15.90     22.97 o
   1   8   9      136.31      153.62     35.33 o
   2   8   9      177.17      147.79     52.74 o
   3   8   9      261.40      302.29     36.13 o
   5   8   9      173.29      196.70     22.62 o
   6   8   9      783.41      831.15     95.93 o
   7   8   9        6.34       49.64     34.36 o
  -8   9   9     1964.01     2063.08    149.01 o
  -7   9   9      165.51      156.53     36.48 o
  -6   9   9        9.11       -7.95     29.24 o
  -5   9   9       58.46       54.77     25.53 o
  -4   9   9        9.82      -14.93     42.22 o
  -3   9   9      344.50      375.82     50.79 o
  -2   9   9       81.63       99.73     33.83 o
  -1   9   9        0.18      -36.04     24.65 o
   0   9   9       23.68       13.63     12.62 o
   1   9   9      154.98      144.16     43.55 o
   2   9   9      111.14      126.97     23.94 o
   3   9   9      467.22      485.64     43.44 o
   4   9   9      184.58      136.64     20.45 o
   5   9   9      134.41      112.90     19.45 o
   6   9   9       46.28       25.53     19.52 o
   7   9   9      177.10      186.92     32.51 o
   8   9   9      119.28      229.76     54.94 o
   9   9   9       45.75       93.90     55.83 o
  -9  10   9      121.22       87.63     38.96 o
  -8  10   9      308.17      277.99     37.63 o
  -7  10   9       17.71      -48.76     34.45 o
  -6  10   9        0.06        0.00      8.83 o
  -5  10   9        0.37      -35.33     27.21 o
  -4  10   9       37.60       24.57     12.12 o
  -3  10   9      200.65      252.82     37.81 o
  -2  10   9       28.11       -7.95     22.97 o
  -1  10   9       70.75       64.40     29.06 o
   0  10   9       18.88       26.26     14.45 o
   1  10   9       22.41       13.91     32.68 o
   2  10   9       10.03      -32.60     32.60 o
   3  10   9        0.07      -14.83     12.28 o
   4  10   9       25.28       25.95     14.67 o
   5  10   9      958.97     1104.11    100.70 o
   7  10   9      896.34      975.80     90.72 o
   8  10   9      135.27      173.32     63.43 o
   9  10   9       25.51       43.11     28.09 o
  10  10   9      184.33      151.41     43.20 o
 -10  11   9        4.85       11.48     34.45 o
  -9  11   9       25.40       37.10     36.22 o
  -8  11   9        4.63       -2.99      8.63 o
  -7  11   9      322.10      353.96     48.05 o
  -6  11   9      242.30      265.18     25.98 o
  -5  11   9       78.72       65.75     18.06 o
  -4  11   9        7.50       -8.83     22.08 o
  -3  11   9       16.42       31.89     24.82 o
  -2  11   9       29.29       38.96     29.33 o
  -1  11   9       10.04       -0.88     23.23 o
   0  11   9        8.72       44.34     57.42 o
   1  11   9       73.73       94.25     21.05 o
   2  11   9       87.12       89.93     23.14 o
   3  11   9       89.10       78.83     19.45 o
   4  11   9      360.93      371.57     35.86 o
   6  11   9      492.33      527.81     69.61 o
   7  11   9        2.67       -7.95     25.71 o
   8  11   9     1331.88     1365.46     96.32 o
   9  11   9      250.22      185.91     27.82 o
  10  11   9      281.25      343.98     57.33 o
  -9  12   9       54.45       61.13     29.24 o
  -8  12   9       69.17       85.43     37.54 o
  -7  12   9      174.32      218.13     27.31 o
  -6  12   9       66.19       75.46     20.99 o
  -5  12   9        1.67       16.34     16.06 o
  -4  12   9       35.72       12.38     26.50 o
  -3  12   9      100.86       95.12     19.96 o
  -2  12   9      177.44      176.50     57.68 o
  -1  12   9       35.26       92.75     29.77 o
   0  12   9        0.01       -3.53     40.55 o
   1  12   9      672.82      735.10     68.64 o
   2  12   9       27.92       25.83     41.96 o
   3  12   9      124.73      154.51     25.00 o
   4  12   9      121.24      131.53     42.45 o
   5  12   9        0.37       46.73     25.62 o
   6  12   9       17.76       27.38     20.23 o
   7  12   9      262.05      276.05     55.30 o
   8  12   9      145.56      215.57     29.36 o
   9  12   9       54.33       89.93     43.99 o
  -8  13   9      106.51       88.51     29.59 o
  -7  13   9        7.81      -21.31     19.88 o
  -6  13   9       15.17       39.66     32.60 o
  -5  13   9       85.20       73.23     24.91 o
  -4  13   9       13.16        6.58     18.79 o
  -3  13   9       82.89       66.37     23.45 o
  -2  13   9      303.81      310.63     34.85 o
  -1  13   9        2.00       25.53     22.79 o
   0  13   9        1.37      -10.87     13.69 o
   1  13   9        4.35       14.93     18.64 o
   2  13   9       32.14       37.88     22.08 o
   3  13   9        0.11        0.08     35.25 o
   4  13   9       31.96       27.96     17.23 o
   6  13   9       45.27       65.37     29.33 o
   7  13   9       36.74       58.30     33.57 o
   8  13   9       81.93      107.59     50.53 o
  -6  14   9       47.39       40.48     23.54 o
  -5  14   9       24.26       16.78     26.59 o
  -4  14   9        2.69       -2.12     18.08 o
  -3  14   9        4.55       -5.67     15.58 o
  -2  14   9       11.85       12.04     17.46 o
  -1  14   9       55.21       42.42     16.56 o
   0  14   9      222.36      249.53     34.19 o
   1  14   9      242.23      202.64     32.15 o
   2  14   9        1.96       20.43     15.23 o
   3  14   9       96.81       52.12     31.80 o
   5  14   9        1.85      -49.16     32.77 o
   6  14   9      116.48      140.63     35.95 o
  -1  15   9      499.41      450.61     42.52 o
   0  15   9       62.19       29.40     26.54 o
   1  15   9      113.27      162.58     25.85 o
   2  15   9        5.82       24.06     18.17 o
   3  15   9      260.29      222.18     29.08 o
   0   1  10        0.91        4.42     23.06 o
   1   1  10        4.49       13.16     21.11 o
  -1   2  10        1.15       25.53     27.30 o
   0   2  10       29.64       20.41     23.94 o
   1   2  10      118.15      103.35     30.21 o
   2   2  10       69.12       85.42     26.41 o
  -2   3  10      240.31      291.07     37.54 o
  -1   3  10       63.87      -36.04     50.35 o
   0   3  10      142.01       17.58     36.84 o
   1   3  10      117.85      120.93     24.82 o
   2   3  10       32.73       26.41     26.59 o
   3   3  10       79.79       75.79     28.97 o
  -3   4  10        0.09       -6.27     55.83 o
  -2   4  10       39.60       17.58     30.92 o
  -1   4  10       41.31       51.32     30.21 o
   0   4  10       91.15      116.43     32.07 o
   1   4  10        1.66        6.27     22.97 o
   2   4  10      205.63      202.64     40.63 o
   3   4  10      110.57      104.50     49.82 o
   4   4  10       67.84      102.73     43.99 o
  -4   5  10       73.93       68.73     44.87 o
  -3   5  10      442.49      472.07     56.80 o
  -2   5  10        4.56       -5.21     28.97 o
  -1   5  10        0.17       26.41     32.68 o
   0   5  10      893.29     1022.75     77.91 o
   1   5  10        4.79       -4.42     24.82 o
   2   5  10      347.43      365.18     42.05 o
   3   5  10       69.28       81.09     37.98 o
   4   5  10      383.59      376.66     36.92 o
   5   5  10        3.76        5.21     30.74 o
  -5   6  10      360.02      329.76     46.38 o
  -4   6  10        7.60        5.21     52.65 o
  -3   6  10        0.32       28.27     52.21 o
  -2   6  10       56.41       68.73     33.48 o
  -1   6  10      243.33      247.16     34.54 o
   0   6  10      147.22      211.21     43.20 o
   1   6  10      964.59     1038.04     80.47 o
   2   6  10      304.68      270.13     41.08 o
   3   6  10      494.96      477.19     45.40 o
   4   6  10        5.16      -18.55     23.06 o
   5   6  10       13.68        1.77     31.98 o
   6   6  10       18.75       55.65     30.12 o
  -6   7  10      289.71      234.27     55.48 o
  -5   7  10       40.61      -27.38     36.04 o
  -4   7  10      536.25      626.30     77.38 o
  -3   7  10       16.97       39.66     42.31 o
  -2   7  10       91.72       58.30     37.19 o
  -1   7  10       59.66       77.91     45.14 o
   0   7  10      212.78      237.98     41.25 o
   1   7  10      132.34      154.32     36.22 o
   2   7  10      179.04      174.11     32.15 o
   3   7  10      129.68       99.73     30.30 o
   4   7  10      115.21      109.45     37.28 o
   5   7  10      133.51      163.33     39.49 o
   6   7  10        9.34       50.44     44.34 o
   7   7  10       42.88       55.65     40.81 o
  -6   8  10       27.39       81.09     56.71 o
  -5   8  10       56.33       95.58     57.51 o
  -4   8  10        4.76      -65.37     59.10 o
  -3   8  10      585.51      510.23     71.20 o
  -2   8  10       19.35       67.75     31.80 o
  -1   8  10      245.96      273.05     72.70 o
   0   8  10      219.15      185.33     38.87 o
   1   8  10       35.83      104.50     44.34 o
   3   8  10      193.10      128.26     32.95 o
   4   8  10      322.49      321.19     57.51 o
  -3   9  10       57.00       22.88     48.67 o
  -2   9  10      254.76      249.11     46.91 o
  -1   9  10      312.30      308.56     54.33 o
   0   9  10        0.20       26.41     42.49 o
   1   9  10      750.01      684.07     83.92 o
   2   9  10       97.30       32.60     46.82 o
   3   9  10      576.02      511.55     61.84 o
  -1  10  10       23.13       10.69     39.84 o
   0  10  10       54.28       -3.53     47.52 o
   1  10  10       30.09       -9.72     33.57 o
 
